# Supplementary material for: ETNK1 mutations induce a mutator phenotype that can be reverted with phosphoethanolamine
Source: Nat Commun. 2020 Nov 23;11:5938. doi: 10.1038/s41467-020-19721-w (PMC7684297; doi:10.1038/s41467-020-19721-w)
Supplement: Supplementary file 4 — Supplementary Data 1 [file 41467_2020_19721_MOESM4_ESM.xlsx]

## Sheet: Foglio1
NAME	SEQUENCE
gRNA	TATTCATGCACACAATGGC
single-stranded DNA oligonucleotide	TGATACTTAAGTTTTTCTTTTTATGCGGTTTTGTTTTAAACAGGCTAATAGCTCGTCAGCTTGCTAAAATCCATGCTATTCATGCACACAGTGGCTGGATCCCCAAATCTAATCTTTGGCTAAAGATGAAAGTATTTCTCTCTCATTCCCACAGGATTTGCAGATGAAGACATTAATAA
ETNK_P19_1_FOR	aaaCATCAAGAATCTTTGTCAGGAG
ETNK_P19_2_FOR	aatCATCAAGAATCTTTGTCAGGAG
ETNK_P19_3_FOR	aacCATCAAGAATCTTTGTCAGGAG
ETNK_P19_4_FOR	aagCATCAAGAATCTTTGTCAGGAG
ETNK_P19_5_FOR	agcCATCAAGAATCTTTGTCAGGAG
ETNK_P19_6_FOR	actCATCAAGAATCTTTGTCAGGAG
ETNK_P19_7_FOR	accCATCAAGAATCTTTGTCAGGAG
ETNK_P19_8_FOR	acgCATCAAGAATCTTTGTCAGGAG
ETNK_P19_9_FOR	ataCATCAAGAATCTTTGTCAGGAG
ETNK_P19_10_FOR	aggCATCAAGAATCTTTGTCAGGAG
ETNK_P19_11_FOR	atcCATCAAGAATCTTTGTCAGGAG
ETNK_P19_12_FOR	agtCATCAAGAATCTTTGTCAGGAG
ETNK1_P19_REV	CAAATCCTGTGGGAATGAGAGAG
