# Supplementary material for: ETNK1 mutations induce a mutator phenotype that can be reverted with phosphoethanolamine
Source: Nat Commun. 2020 Nov 23;11:5938. doi: 10.1038/s41467-020-19721-w (PMC7684297; doi:10.1038/s41467-020-19721-w)
Supplement: Supplementary file 5 — Supplementary Data 2 [file 41467_2020_19721_MOESM5_ESM.xlsx]

## Sheet: Sheet1
2PG	2-Phosphoglycerate
3PG	3-Phosphoglycerate
6PG	6-phosphogluconate
ACO1	Aconitase 1
aKG	alpha-ketoglutarate
ALDOA	Aldolase A
Cit	Citrate
CS	Citrate synthase
DHAP	Dihydroxyacetone phosphate
ENO1	Enolase 1
Ex Glc	Extracellular glucose
Ex Lac	Extracellular lactate
F1P	Fructose 1-phosphate
F6P	Fructose 6-phosphate
FH	Fumarate hydratase
Fum	Fumarate
G1P	Glucose 1-phosphate
G6P	Glucose 6-phosphate
G6PD	Glucose-6-phosphate dehydrogenase
GA3P	Glyceraldehyde 3-phosphate
GAL1P	Galactose 1-phosphate
GAPDH	Glyceraldehyde 3-phosphate dehydrogenase
GL3P	Glycerol 3-phosphate
GPI	Glucose-6-phosphate isomerase
HK1	Hexokinase-1
IDH2	Isocitrate dehydrogenase 2
Lac	Lactate
LDHA	Lactate dehydrogenase A
LDHB	Lactate dehydrogenase B
M1P	Mannose 1-phosphate
M6P	Mannose 6-phosphate
Mal	Malate
MDH2	Malate dehydrogenase
OGDH	Oxoglutarate dehydrogenase
PDHA1	Pyruvate dehydrogenase, Alpha-1
PDHB	Pyruvate dehydrogenase, Beta polypeptide
PDHX	Pyruvate dehydrogenase complex, Component X
PEP	Phosphoenolpyruvate
PFKM	Phosphofructokinase
PGAM1	Phosphoglycerate mutase
PGD	6-Phosphogluconate dehydrogenase
PGK1	Phosphoglycerate kinase 1
PGLS	6-Phosphogluconolactonase
PKM	Pyruvate kinase
Pyr	Pyruvate
R5P	Ribose 5-phosphate
RL5P	Ribulose 5-phosphate
RPE	Ribulose 5-phosphate 3-epimerase
RPIA	Ribose 5-phosphate isomerase A
S7P	Sedoheptulose 7-phosphate
SDHA	Succinate dehydrogenase complex, subunit A
SDHB	Succinate dehydrogenase complex, subunit B
SDHC	Succinate dehydrogenase complex, subunit C
SDHD	Succinate dehydrogenase complex, subunit D
SLC16A1	Monocarboxylate transporter 1
SLC2A1	Glucose transporter 1
Suc	Succinate
SUCLA2	Succinate-CoA ligase, ADP-forming, Beta subunit
SUCLG1	Succinate-CoA ligase, Alpha subunit
TALDO1	Transaldolase 1
TKT	Transketolase
TPI1	Triosephosphate isomerase
X5P	Xylulose-5-phosphate
