# Supplementary material for: ETNK1 mutations induce a mutator phenotype that can be reverted with phosphoethanolamine
Source: Nat Commun. 2020 Nov 23;11:5938. doi: 10.1038/s41467-020-19721-w (PMC7684297; doi:10.1038/s41467-020-19721-w)
Supplement: Supplementary file 6 — Supplementary Data 3 [file 41467_2020_19721_MOESM6_ESM.xlsx]

## Sheet: Sheet1
Genes	ETNK1-N244S_2	ETNK1-N244S_3	ETNK1-WT_1	ETNK1-WT_2	baseMean	log2FoldChange	lfcSE	stat	pvalue	padj
AC000123.3	38.3575	104.321	315.635	222	170.078	-1.91305	0.499357	-3.83103	0.000127607	0.0349668
AC139769.1	69.6491	102.353	0.965244	5	44.4919	4.86071	0.879141	5.52893	3.22e-08	6.68e-05
ADCYAP1R1	237.211	324.774	114.864	101	194.462	1.38036	0.399911	3.45167	0.000557137	0.0880223
AGAP2	802.479	436.969	246.137	181	416.646	1.53657	0.391458	3.92524	8.66e-05	0.0271193
AL109615.3	159.486	118.1	36.6793	39	88.3163	1.87495	0.50497	3.71299	0.000204827	0.0492446
AL139407.1	22.207	21.6516	181.466	63	72.0811	-2.47932	0.63327	-3.9151	9.04e-05	0.0272968
ANKRD36	328.058	504.876	1272.19	738	710.781	-1.27102	0.373708	-3.4011	0.000671142	0.0967355
ANKRD36C	267.493	346.426	1023.16	551	547.019	-1.35849	0.378621	-3.588	0.000333226	0.0642777
ATP2B3	248.314	172.229	50.1927	57	131.934	1.97216	0.452351	4.3598	1.3e-05	0.00617029
BEX5	100.941	23.6199	7.72195	8	35.0707	2.98554	0.867026	3.44343	0.000574394	0.0891491
C16orf89	250.333	95.4639	49.2274	38	108.256	1.98625	0.552143	3.59735	0.000321476	0.0642527
C1RL	877.175	721.392	194.014	188	495.145	2.065	0.328124	6.29335	3.11e-10	1.72e-06
C1RL-AS1	36.3387	200.769	7.72195	28	68.2075	2.73353	0.788346	3.46743	0.00052547	0.0871492
CCKBR	102.96	162.387	29.9226	26	80.3173	2.24621	0.541009	4.15189	3.3e-05	0.0136749
CD24	1219.37	676.121	313.704	455	666.047	1.30216	0.376116	3.46212	0.000535937	0.0871633
CHP2	126.176	59.0498	3.86097	25	53.5217	2.68584	0.775177	3.46481	0.000530597	0.0871492
CNN2	3453.18	2840.3	1540.53	1653	2371.75	0.978707	0.287467	3.40459	0.000662638	0.0967355
CRABP1	847.903	435	57.9146	100	360.204	3.02298	0.431622	7.00377	2.49e-12	4.13e-08
CRABP2	6096.82	3951.42	1587.83	1645	3320.27	1.63607	0.311685	5.24911	1.53e-07	0.000181104
CREB3L1	169.581	136.799	27.9921	34	92.0928	2.30563	0.503311	4.58092	4.63e-06	0.00284424
CTAG2	3.02822	123.02	1.93049	1	32.2448	5.42274	1.36465	3.97372	7.08e-05	0.0230159
CTF1	85.7997	30.5091	2.89573	9	32.0511	3.29369	0.89648	3.67402	0.000238766	0.0557871
DGKH	1572.66	2496.82	5893.78	4144	3526.81	-1.3025	0.332873	-3.91291	9.12e-05	0.0272968
DNAH17	164.534	85.6223	430.499	318	249.664	-1.58181	0.422519	-3.74377	0.000181282	0.0442249
DOC2A	2093.51	1362.08	607.138	584	1161.68	1.53653	0.324002	4.74235	2.11e-06	0.00140179
DTX1	145.355	72.8281	24.1311	11	63.3285	2.63203	0.646827	4.06915	4.72e-05	0.0173946
EEF1A2	23516.2	15992.7	4528.92	10675	13678.2	1.37775	0.388457	3.54672	0.000390057	0.0711061
ENO2	6872.05	5640.24	2710.4	3326	4637.17	1.0516	0.289941	3.62694	0.000286804	0.0633113
FBLN5	2164.17	1297.13	788.604	483	1183.23	1.44448	0.365033	3.95711	7.59e-05	0.0242014
FRMPD3	306.86	313.948	121.621	121	215.857	1.35545	0.374017	3.62403	0.000290051	0.0633113
FXYD6	1021.52	439.921	323.357	124	477.2	1.70736	0.481371	3.54688	0.000389825	0.0711061
GABRA5	3.02822	150.577	3.86097	3	40.1166	4.48395	1.17658	3.81101	0.000138399	0.0364428
GALNT8	59.5551	111.21	10.6177	20	50.3458	2.48195	0.677794	3.6618	0.000250447	0.0577036
GPRASP1	435.055	702.693	58.8798	147	335.907	2.4674	0.453156	5.44494	5.18e-08	9.46e-05
GPX3	1509.07	1764.61	295.365	885	1113.51	1.47193	0.429754	3.42504	0.000614711	0.0919653
GUCY1A2	216.013	231.279	652.505	503	400.699	-1.36929	0.341512	-4.00949	6.08e-05	0.0206006
HES2	96.9031	89.5589	22.2006	21	57.4157	2.10953	0.587055	3.59341	0.000326378	0.0642777
HLA-B	9014.01	6027.02	3615.8	3725	5595.46	1.03489	0.304047	3.40371	0.000664784	0.0967355
HTRA3	412.848	376.935	100.385	124	253.542	1.81579	0.370054	4.90681	9.26e-07	0.000731264
IGFBP4	199.863	114.163	29.9226	34	94.4871	2.29657	0.523872	4.38384	1.17e-05	0.0058618
IGSF21	123.148	171.244	38.6097	33	91.5005	2.03928	0.505057	4.03772	5.4e-05	0.01905
INPP5D	884.241	580.657	310.808	121	474.177	1.76174	0.438552	4.01717	5.89e-05	0.0203564
ITGB4	609.682	374.966	240.346	122	336.749	1.44162	0.422896	3.40893	0.000652178	0.096598
KCNK6	379.537	299.186	86.8719	50	203.899	2.30885	0.425369	5.42789	5.7e-08	9.46e-05
KRT17	648.04	323.79	85.9067	211	317.184	1.71122	0.474541	3.60606	0.000310884	0.0642527
LAMC2	286.672	218.484	45.3664	67	154.381	2.16927	0.440626	4.92315	8.52e-07	0.000731264
LAMC3	830.743	649.548	181.466	186	461.939	2.01017	0.335038	5.99982	1.98e-09	8.19e-06
LINC01446	60.5645	23.6199	0.965244	0	21.2874	6.42248	1.69866	3.78091	0.000156254	0.0405014
LRRC4B	292.728	186.991	100.385	43	155.776	1.741	0.494845	3.51828	0.000434349	0.0763079
MDK	4218.31	5439.48	2077.2	1748	3370.75	1.33614	0.294643	4.53478	5.77e-06	0.00341633
MMP2	1160.82	453.7	285.712	225	531.308	1.66028	0.428064	3.87857	0.000105072	0.0300525
MT1F	64.6021	49.2082	9.65244	8	32.8657	2.6877	0.768257	3.49844	0.000467981	0.0800343
MYCBP2	2378.16	4060.66	6579.1	7474	5122.98	-1.12598	0.325864	-3.45538	0.000549521	0.0876538
NCKAP1L	477.45	311.98	113.899	90	248.332	1.95246	0.397753	4.90873	9.17e-07	0.000731264
NDRG4	2211.61	1781.34	927.599	730	1412.64	1.26826	0.306126	4.14294	3.43e-05	0.0138736
NECTIN3	148.383	95.4639	32.8183	34	77.6663	1.8675	0.537527	3.47424	0.000512301	0.085844
NECTIN4	335.123	375.951	160.23	114	246.326	1.37422	0.379837	3.61793	0.000296965	0.0633406
NOS1	292.728	325.758	52.1232	74	186.152	2.29474	0.411173	5.58097	2.39e-08	5.67e-05
NOVA2	1348.57	1147.54	529.919	651	919.256	1.07984	0.30833	3.50222	0.000461401	0.0797311
NSG1	759.075	750.917	265.442	347	530.608	1.3021	0.326971	3.98232	6.82e-05	0.0226427
OXER1	117.091	109.242	14.4787	38	69.703	2.1109	0.600256	3.51667	0.000436991	0.0763079
PCLO	790.366	1242.02	2232.61	2120	1596.25	-1.09863	0.320767	-3.42502	0.000614749	0.0919653
PGF	768.159	1222.33	411.194	331	683.171	1.42321	0.347976	4.08995	4.31e-05	0.0162673
PGM5	463.318	212.579	119.69	40	208.897	2.08026	0.531984	3.91039	9.21e-05	0.0272968
PIANP	966.003	783.395	288.608	266	576.001	1.6572	0.321674	5.15181	2.58e-07	0.000285315
PROM1	306.86	248.009	81.0804	71	176.737	1.86696	0.406168	4.59652	4.3e-06	0.002741
PRSS8	113.054	172.229	43.436	29	89.4296	1.97686	0.524821	3.76674	0.000165395	0.0422114
PTGIS	92.8655	50.1924	5.79146	9	39.4623	3.27557	0.767131	4.2699	1.96e-05	0.00876788
QPRT	2484.15	1972.27	901.537	875	1558.24	1.32678	0.295439	4.49089	7.09e-06	0.00392196
RAB25	180.684	144.672	34.7488	61	105.276	1.76573	0.49657	3.55585	0.000376761	0.0702257
RAC2	486.535	443.858	123.551	225	319.736	1.417	0.390458	3.62908	0.000284433	0.0633113
RAMP1	394.678	495.034	170.848	130	297.64	1.56404	0.367219	4.25915	2.05e-05	0.00895846
RASGRF1	142.327	100.385	32.8183	37	78.1324	1.79765	0.52925	3.39661	0.000682262	0.0967355
RFLNA	154.439	88.5748	21.2354	9	68.3124	3.00345	0.632924	4.74536	2.08e-06	0.00140179
RIN3	826.705	474.367	107.142	315	430.804	1.62437	0.472022	3.4413	0.000578925	0.0891491
RINL	461.299	919.209	277.025	275	483.133	1.32251	0.386163	3.42475	0.000615357	0.0919653
S100A16	109.016	199.785	35.714	34	94.6288	2.14732	0.52481	4.09162	4.28e-05	0.0162673
SCARF2	174.627	260.803	53.0884	26	128.63	2.4594	0.500898	4.90998	9.11e-07	0.000731264
SCN4B	598.579	642.659	255.79	188	421.257	1.48355	0.34228	4.33432	1.46e-05	0.0067375
SERPINB1	710.623	758.79	277.025	346	523.11	1.23807	0.324546	3.81477	0.000136311	0.0364428
SEZ6L2	1651.39	1168.2	414.089	583	954.171	1.49981	0.335154	4.47498	7.64e-06	0.00408931
SFRP5	370.453	431.064	114.864	147	265.845	1.61431	0.369492	4.36901	1.25e-05	0.00608974
SLC15A1	203.9	127.941	35.714	16	95.8889	2.67944	0.55623	4.81714	1.46e-06	0.00109403
SLC22A17	1790.69	816.856	583.007	369	889.888	1.45343	0.403683	3.60043	0.000317691	0.0642527
SLC2A3	891.307	836.539	226.832	453	601.92	1.34607	0.37635	3.57664	0.000348032	0.0663622
SLC7A3	958.937	453.7	199.805	214	456.611	1.7713	0.399497	4.43382	9.26e-06	0.00479929
SLIT1	1248.64	857.207	480.691	372	739.634	1.30411	0.3373	3.86631	0.000110493	0.0310671
SMG1	3939.72	6903.91	13967.1	10704	8878.68	-1.18596	0.335548	-3.5344	0.000408702	0.0736953
SPINT1	437.074	311.98	99.4201	170	254.618	1.4757	0.409886	3.60026	0.000317896	0.0642527
SSPN	135.261	110.226	14.4787	14	68.4914	3.10743	0.582686	5.33294	9.66e-08	0.000125387
STRA6	377.519	409.412	181.466	129	274.349	1.34143	0.370862	3.61706	0.000297969	0.0633406
STX1B	365.406	385.792	110.038	37	224.559	2.35156	0.479128	4.90799	9.2e-07	0.000731264
SULT1C4	346.227	432.048	34.7488	71	221.006	2.88132	0.438114	6.57665	4.81e-11	3.99e-07
SYT17	587.475	415.317	226.832	142	342.906	1.44247	0.385054	3.74614	0.000179575	0.0442249
TGFB1I1	532.967	374.966	157.335	203	317.067	1.3334	0.371354	3.59065	0.00032986	0.0642777
THBS4	629.87	469.446	140.925	41	320.311	2.59386	0.486662	5.32991	9.83e-08	0.000125387
TMEFF2	58.5457	119.084	11.5829	22	52.8031	2.40535	0.673314	3.57241	0.00035371	0.0666783
TMEM130	174.627	124.005	57.9146	24	95.1367	1.86438	0.54929	3.39416	0.000688391	0.0967772
TMEM178B	979.125	1152.46	2206.55	2316	1663.53	-1.08517	0.288976	-3.75523	0.000173186	0.04353
TMEM35A	52.4892	89.5589	10.6177	4	39.1665	3.27652	0.783772	4.18046	2.91e-05	0.0123748
TMEM59L	1408.12	713.519	361.001	286	692.161	1.71313	0.379402	4.51534	6.32e-06	0.00361607
TMSB15A	270.521	124.005	48.2622	60	125.697	1.86568	0.505958	3.68743	0.000226534	0.0536852
TNK1	157.468	52.1607	0	0	52.4071	9.1795	1.59824	5.7435	9.27e-09	2.56e-05
TNNT1	2070.3	928.067	531.849	659	1047.3	1.33218	0.387193	3.44062	0.000580391	0.0891491
TRIM47	490.572	878.859	192.083	285	461.629	1.52164	0.390148	3.90017	9.61e-05	0.0279762
TSPAN11	288.691	182.07	55.0189	28	138.445	2.50177	0.494054	5.06377	4.11e-07	0.000426184
TUNAR	293.738	191.912	61.7756	88	158.856	1.69753	0.443316	3.82917	0.000128578	0.0349668
UBE2L6	1127.51	636.754	250.963	146	540.306	2.15148	0.397895	5.40716	6.4e-08	9.66e-05
USF3	496.629	667.263	1332.04	1490	996.482	-1.27766	0.311959	-4.0956	4.21e-05	0.0162673
WFDC2	292.728	141.72	21.2354	49	126.171	2.63051	0.546997	4.80901	1.52e-06	0.00109403
ZNF121	1826.02	1372.91	3942.05	3022	2540.75	-1.1224	0.30713	-3.65446	0.00025772	0.058566
ZNF32	1036.66	826.698	381.271	388	658.158	1.27631	0.315883	4.04044	5.34e-05	0.01905
ZNF43	70.6585	254.899	12.5482	46	96.0263	2.47756	0.685566	3.61389	0.00030164	0.0633406
ZNF483	65.6115	62.0023	262.546	138	132.04	-1.65063	0.477168	-3.45922	0.000541746	0.0872527
ZNF501	122.138	42.319	12.5482	18	48.7514	2.42914	0.717874	3.3838	0.000714897	0.0996591
ZNF681	145.355	325.758	7.72195	32	127.709	3.57205	0.614224	5.81555	6.04e-09	2.01e-05
ZNF714	769.169	645.612	1556.94	1382	1088.43	-1.05479	0.299932	-3.51677	0.000436836	0.0763079
ZNF808	25.2352	47.2399	3.86097	2	19.584	3.62479	1.0671	3.39687	0.000681614	0.0967355
ZNF83	10.0941	99.4006	1.93049	6	29.3563	3.79266	1.08954	3.48097	0.000499602	0.0845704
