# Supplementary material for: ETNK1 mutations induce a mutator phenotype that can be reverted with phosphoethanolamine
Source: Nat Commun. 2020 Nov 23;11:5938. doi: 10.1038/s41467-020-19721-w (PMC7684297; doi:10.1038/s41467-020-19721-w)
Supplement: Supplementary file 7 — Supplementary Data 4 [file 41467_2020_19721_MOESM7_ESM.xlsx]

## Sheet: tabella 1 articolo
		number of colonies			- 6-TG			+ 6-TG
		- 6-TG	+ 6-TG		mean	SD		mean	SD
	ETNK1-WT	100	64		96.6667	17.2434		65.6667	7.63763
		78	59
		112	74
	ETNK1-N244S	120	363		117	7.93725		394	35.0286
		108	387
		123	432
	ETNK1-KO	120	430		124.333	3.78594		421.667	9.71253
		126	424
		127	411
