# Supplementary material for: ETNK1 mutations induce a mutator phenotype that can be reverted with phosphoethanolamine
Source: Nat Commun. 2020 Nov 23;11:5938. doi: 10.1038/s41467-020-19721-w (PMC7684297; doi:10.1038/s41467-020-19721-w)
Supplement: Supplementary file 8 — Supplementary Data 5 [file 41467_2020_19721_MOESM8_ESM.xlsx]

## Sheet: 6TG PEt Tige
	number of colonies		number of colonies		number of colonies			untreated						+ P-Et 1mM						+ Tygecycline 2.5μM
	untreated		+ P-Et 1mM		+ Tygecycline 2.5μM			- 6-TG			+ 6-TG			- 6-TG			+ 6-TG			- 6-TG			+ 6-TG
	- 6-TG	+ 6-TG	- 6-TG	+ 6-TG	- 6-TG	+ 6-TG		mean	SD		mean	SD		mean	SD		mean	SD		mean	SD		mean	SD
ETNK1-WT	100	64	70	43	60	45		96.6667	17.2434		65.6667	7.63763		77.3333	18.1475		42	1		64.3333	4.50925		46	5.56776
	78	59	64	41	69	52
	112	74	98	42	64	41
ETNK1-N244S	120	363	90	50	111	154		117	7.93725		394	35.0286		86	8.7178		50.3333	2.51661		102	13.0767		158	24.2487
	108	387	92	53	87	136
	123	432	76	48	108	184
ETNK1-KO	120	430	125	106	137	133		124.333	3.78594		421.667	9.71253		119.333	6.02771		97.6667	9.07377		136.333	9.0185		133	13
	126	424	120	88	127	146
	127	411	113	99	145	120
