# Supplementary material for: ETNK1 mutations induce a mutator phenotype that can be reverted with phosphoethanolamine
Source: Nat Commun. 2020 Nov 23;11:5938. doi: 10.1038/s41467-020-19721-w (PMC7684297; doi:10.1038/s41467-020-19721-w)
Supplement: Supplementary file 11 — Supplementary Data 8 [file 41467_2020_19721_MOESM11_ESM.xlsx]

## Sheet: Sheet1
Pt014
Chromosome	Position	Reference Base	Variant Base	Gene	Variant (Codon)	Variant (Protein)	AA Change*	Mutation Type	Variant Type*	dbSNP Polymorphisms	MAF	Clinically Associated Polymorphisms	Case Coverage	Variant Coverage	Variant %	Control Coverage	Variant Coverage in Control	Variant % in Control	p-value	LOH p-value	OncoScore	ClinVar	Polyphen2_HVAR_score	Polyphen2_HVAR_pred	LRT_score	LRT_pred	MutationTaster_score	MutationTaster_pred	MutationAssessor_score	MutationAssessor_pred	FATHMM_score	FATHMM_pred	PROVEAN_score	PROVEAN_pred	VEST3_score	CADD_raw	CADD_phred	DANN_score	fathmm-MKL_coding_score	fathmm-MKL_coding_pred	MetaSVM_score	MetaSVM_pred	MetaLR_score	MetaLR_pred	integrated_fitCons_score	integrated_confidence_value	GERP++_RS	phyloP7way_vertebrate	phyloP20way_mammalian
chr1	78927070-78927071	C	A	ADGRL4	GTA->TTA	Val300Leu	NonSynonymous	SNV	Contamination	rs12754818	0.647	Non-Clinical	36	22	61.11	19	2	10.5263	1.073e-05		-1		1	T	0	B	0.001	B	0	N	1	P	-1.445	N	2.73	T	-0.39	N	0.096	1.469	13.15	0.412	0.197	N	-0.917	T	0.003	T	0.707
chr1	114716126-114716127	C	T	NRAS	GGT->AGT	Gly12Ser	NonSynonymous	SNV	Contamination	rs121913250	-1	Clinical	112	47	41.96	92	1	1.08696	1e-08		82.707	Pathogenic/Likely pathogenic	0.029	D	0.329	B	0.431	B	0	U	1	D	1.115	L	-1.01	T	-4.44	D	0.87	5.248	25.6	0.998	0.911	D	-0.377	T	0.355	T	0.628
chr1	146069568-146069569	C	T	NBPF10	CGT->CAT	Arg3595His; Arg1039His	NonSynonymous	SNV	Contamination		0		88	32	36.36	92	14	15.2174	0		-1
chr2	27366918-27366919	C	T	EIF2B4	CGA->CAA	Arg364Gln; Arg365Gln; Arg343Gln; Arg341Gln; Arg344Gln	NonSynonymous	SNV	Somatic	rs141025043	0	Non-Clinical	24	11	45.83	28	0	0	0.00049917		15.8		0.436	T	0.013	B	0.022	B	0.035	N	0.98	N	0.495	N	-3.03	D	-0.74	N	0.396	2.862	21.7	0.989	0.817	D	-0.614	T	0.498	T	0.707
chr3	75737609-75737610	C	-T^C	ZNF717		Gly621	NonSynonymous	Deletion	Contamination	rs145576551	0.495	Non-Clinical	101	27	26.73	56	10	17.8571	0		-1
chr4	105234905-105234906	C	-A^C	TET2		Leu322; Leu343	NonSynonymous	Deletion	Contamination		0		52	49	94.23	33	1	3.0303	0		70.272
chr4	151279866-151279867	C	+CAGGT	PRSS48		Gln42	NonSynonymous	Insertion	Contamination	rs148861921	0.334	Non-Clinical	110	40	36.36	50	6	12	0		-1
chr6	55874765-55874766	C	A	BMP5	GTT->TTT	Val34Phe	NonSynonymous	SNV	Somatic		0		81	36	44.44	60	0	0	0		16.049		0.384	T	0.132	B	0.22	B	0	D	1	D	1.5	L	-0.16	T	-1.27	N	0.873	3.073	22.4	0.974	0.987	D	-0.893	T	0.149	T	0.487
chr6	73225393-73225394	C	T	RP11-257K9.8	CGA->CAA	Arg108Gln	NonSynonymous	SNV	Somatic	rs771993516	0	Non-Clinical	71	32	45.07	50	0	0	0		-1
chr7	101000208-101000209	G	T	MUC12	GCA->TCA	Ala3359Ser; Ala3216Ser	NonSynonymous	SNV	Contamination	rs201689181	0.053	Non-Clinical	3301	887	26.87	1903	271	14.2407	1e-08		39.31		0.069	T	-1	.	-1	.	-1	.	1	N	0	N	2.68	T	-0.2	N	0.095	1.249	12	0.895	0.013	N	-0.946	T	0.007	T	0.554
chr7	101001490-101001491	C	T	MUC12	ACG->ATG	Thr3786Met; Thr3643Met	NonSynonymous	SNV	Contamination	rs201195632	0.395	Non-Clinical	191	69	36.13	57	4	7.01754	5e-07		39.31		0.003	D	-1	.	-1	.	-1	.	1	N	0	N	2.7	T	-2.36	N	0.083	2.308	18.22	0.337	0.004	N	-0.985	T	0.017	T	0.554
chr7	143756567-143756568	T	G	CTAGE6	GAA->GCA	Glu364Ala	NonSynonymous	SNV	Contamination	rs77246673	0.5	Non-Clinical	257	75	29.18	224	31	13.8393	1e-08		-1	Benign	-1	.	0	B	0	B	-1	.	-1	.	-2.715	N	3.5	T	-1	.	0.041	-1.88	0.002	0.508	0	N	-1	.	-1	.	0.075
chr10	89738145-89738146	T	+TAAAAG	KIF20B		Leu1062; Leu1102	NonSynonymous	Insertion	Contamination	rs144593231	0.275	Non-Clinical	92	23	25	64	11	17.1875	0		43.815
chr11	1018418-1018419	G	T	MUC6	ACA->AAA	Thr1461Lys	NonSynonymous	SNV	Contamination		0		95	26	27.37	62	12	19.3548	0		70.425		0.008	D	0.16	B	0.019	B	-1	.	1	N	0.755	N	2.2	T	-0.67	N	0.114	-0.495	0.226	0.706	0.002	N	-1.018	T	0.023	T	0.66
chr11	85919398-85919399	C	A	CCDC83	AGC->AGA	Ser408Arg; Ser377Arg	NonSynonymous	SNV	Contamination		0		69	28	40.58	70	1	1.42857	0		-1		0.006	D	0.958	D	0.735	P	0.018	N	0.997	N	1.95	M	0.83	T	-2.21	N	0.528	5.718	26.9	0.997	0.163	N	-0.973	T	0.162	T	0.487
chr11	101051562-101051563	G	A	PGR	CGA->TGA	Arg740*; Arg146*; Arg638*; Arg701*	NonSynonymous	SNV	Somatic		0		60	24	40	53	0	0	0		67.847		-1	.	-1	.	-1	.	0	D	1	A	-1	.	-1	.	-1	.	-1	13.139	41	0.998	0.985	D	-1	.	-1	.	0.487
chr12	63582467-63582468	T	C	DPY19L2	AGG->GGG	Arg555Gly	NonSynonymous	SNV	Somatic		0		87	37	42.53	79	0	0	0		8.521		0.001	D	1	D	0.994	D	0	D	0.999	D	2.68	M	0.03	T	-6.39	D	0.885	4.203	23.9	0.994	0.739	D	-0.377	T	0.392	T	0.554
chr12	76402753-76402754	G	C	OSBPL8	CTT->GTT	Leu59Val; Leu101Val; Leu76Val; Leu88Val; Leu19Val	NonSynonymous	SNV	Somatic		0		65	29	44.62	43	0	0	2.71e-06		-1		0.143	T	0.993	D	0.967	D	0	D	1	D	2.215	M	2.71	T	-0.99	N	0.642	5.704	26.8	0.998	0.98	D	-0.74	T	0.264	T	0.706
chr15	78629576-78629577	C	A	CHRNB4	TGC->TTC	Cys243Phe	NonSynonymous	SNV	Contamination		0		226	103	45.58	157	2	1.27389	1e-08		25.517		0	D	1	D	1	D	0	D	1	D	4.55	H	-2.87	D	-10.97	D	0.956	6.476	30	0.994	0.99	D	1.096	D	0.929	D	0.706
chr17	7673796-7673797	A	G	TP53	TGT->CGT	Cys236Arg; Cys275Arg; Cys143Arg; Cys116Arg; Cys264Arg	NonSynonymous	SNV	Contamination		0		112	51	45.54	60	2	3.33333	0		90.632		0	D	1	D	1	D	0	D	1	D	3.34	M	-7.39	D	-10.37	D	0.994	5.99	27.8	0.997	0.997	D	0.931	D	0.994	D	0.722
chr19	39892095-39892096	A	T	FCGBP	TCA->ACA	Ser2183Thr	NonSynonymous	SNV	Contamination	rs200801843	0.292	Non-Clinical	102	30	29.41	43	7	16.2791	0		35.533		-1	.	0.392	B	0.241	B	-1	.	1	N	0.865	L	-1	.	-1	.	0.026	0.551	7.81	0.684	0.046	N	-1.07	T	0.005	T	0.554
chr20	32433476-32433477	A	T	ASXL1	AAA->TAA	Lys427*; Lys422*	NonSynonymous	SNV	Somatic		0		25	13	52	30	0	0	0.00021465		80.634		-1	.	-1	.	-1	.	0.483	N	1	A	-1	.	-1	.	-1	.	-1	11.538	37	0.992	0.921	D	-1	.	-1	.	0.731
chrX	37008624-37008625	G	A	FAM47C	CGC->CAC	Arg72His	NonSynonymous	SNV	Contamination		0		59	58	98.31	42	1	2.38095	0		-1		0.113	T	0.238	B	0.042	B	-1	.	1	N	1.87	L	2.02	T	-2.49	N	0.099	0.085	3.45	0.774	0.003	N	-0.999	T	0.039	T	-1
chrX	124392187-124392188	G	A	TENM1	ACA->ATA	Thr1844Ile; Thr1851Ile	NonSynonymous	SNV	Contamination	rs867179824	-1	Non-Clinical	44	44	100	46	1	2.17391	0		-1		0.084	T	0.998	D	0.927	D	0	D	1	D	2.31	M	-2.15	D	-4.23	D	0.899	6.179	28.6	0.999	0.994	D	0.695	D	0.774	D	-1
[truncated: 16 more columns]
