# Supplementary material for: ETNK1 mutations induce a mutator phenotype that can be reverted with phosphoethanolamine
Source: Nat Commun. 2020 Nov 23;11:5938. doi: 10.1038/s41467-020-19721-w (PMC7684297; doi:10.1038/s41467-020-19721-w)
Supplement: Supplementary file 18 — Supplementary Data 15 [file 41467_2020_19721_MOESM18_ESM.xlsx]

## Sheet: Foglio1
Primary antibodies
Product name (clone)	Brand	Code	Dilution	Assay
Phospho-Histone H2A.X (Ser139) (20E3)	Cell Signaling Technology	9718	1:100	confocal microscopy
Phospho-Histone H2A.X (Ser139) (20E3)	Cell Signaling Technology	9718	1:1000	WB
ETNK1 [N2C3]	GeneTex	GTX105887	1:1000	WB
Anti-β-Catenin Clone 14/Beta-Catenin	BD	610153	1:1000	WB
Anti-Histone H3	Abcam	1791	1:1000	WB
Anti-Actin	Sigma	A2066	1:2000	WB
Secondary antibodies
Alexa 488-conjugated secondary antibody	Thermo Fisher Scientific	A-11008	1:100	confocal microscopy
Anti-rabbit	Bio-Rad	1706515	1:2000	WB
Anti-mouse	Bio-Rad	1706516	1:2000	WB
