# Supplementary material for: ETNK1 mutations induce a mutator phenotype that can be reverted with phosphoethanolamine
Source: Nat Commun. 2020 Nov 23;11:5938. doi: 10.1038/s41467-020-19721-w (PMC7684297; doi:10.1038/s41467-020-19721-w)
Supplement: Supplementary file 20 — Source Data [file 41467_2020_19721_MOESM20_ESM.xlsx]

## Sheet: Figure 1a
ETNK1-WT	ETNK1-N244S	ETNK1-KO
1.12361	1.41519	1.59078
1.08006	1.46634	1.66227
1.19376	1.37268	0.76735
0.783641	1.06947	1.88932
0.97763	1.23676	1.32261
1.05972	1.49089	0.832064
1.00424	1.28887	1.02076
1.09162	1.2742	1.26531
0.82637	1.73092	1.78517
0.859354	1.41571	1.17767

## Sheet: Figure 1b
ETNK1-WT	ETNK1-N244S	ETNK1-KO
1.27913	1.87421	2.54535
1.04059	1.44027	3.04926
0.936601	2.99537	3.03914
1.42841	1.50492	3.0615
1.04356	1.75055	2.40025
1.08153	1.72928	2.37467
0.69391	2.13284	2.29147
1.06436	1.42515	1.95966
0.345347	1.64364	2.01502
1.08655	2.193	2.03352

## Sheet: Figure 1f
ETNK1-WT	ETNK1-N244S	ETNK1-KO
0.018	0.064536	0.07
0.023	0.073643	0.093
0.033	0.075429	0.098
0.04	0.098714	0.121
0.042	0.105179	0.123
0.046	0.114786	0.126
0.047	0.119321	0.13
0.05	0.121286	0.136
0.054	0.134143	0.144
0.055	0.143714	0.146
0.057	0.153429	0.153
0.058	0.155214	0.159
0.06	0.155857	0.159
0.061	0.160643	0.166
0.065	0.168607	0.17
0.072	0.170536	0.178
0.075	0.172286	0.184
0.078	0.179036	0.191
0.078	0.18	0.2
0.08	0.181464	0.201
0.081	0.187571	0.218
0.083	0.188571	0.219
0.084	0.1895	0.22
0.085	0.193821	0.226
0.087	0.1965	0.233
0.087	0.196964	0.239
0.088	0.197286	0.247
0.088	0.205714	0.255
0.089	0.208607	0.272
0.091	0.221143	0.278
0.093	0.22325	0.283
0.093	0.224393	0.288
0.093	0.224536	0.29
0.096	0.227643	0.292
0.097	0.227964	0.3
0.098	0.236143	0.308
0.107	0.236821	0.308
0.108	0.24225	0.314
0.113	0.246214	0.316
0.121	0.246786	0.325
0.121	0.250429	0.325
0.126	0.251036	0.332
0.128	0.253036	0.335
0.128	0.253821	0.349
0.131	0.2545	0.378
0.133	0.2575	0.386
0.142	0.258857	0.408
0.148	0.262143	0.416
0.15	0.263	0.427
0.151	0.265393	0.443
0.166	0.270821	0.447
0.171	0.271107	0.454
0.171	0.272107	0.463
0.172	0.27775	0.483
0.175	0.279536	0.49
0.176	0.282857	0.492
0.177	0.282929	0.496
0.19	0.287107	0.514
0.194	0.289	0.516
0.2	0.289821	0.524
0.205	0.296107	0.53
0.211	0.298214	0.536
0.214	0.298286	0.549
0.217	0.309107	0.554
0.221	0.311821	0.558
0.221	0.316071	0.561
0.223	0.317429	0.604
0.234	0.318357	0.65
0.243	0.320643	0.688
0.259	0.32125	0.793
0.266	0.324714	0.803
0.269	0.327536	0.87
0.286	0.32825	0.901
0.297	0.329357	0.993
0.309	0.329964	1.029
0.318	0.330179	1.064
0.327	0.3345	1.099
0.328	0.334607	1.134
0.331	0.335	1.191
0.354	0.342143	1.237
0.355	0.347143	1.279
0.365	0.355321	1.309
0.387	0.357714	1.426
0.405	0.360036	1.735
0.411	0.362464	1.784
0.456	0.364071	1.797
0.526	0.366393	1.962
0.68	0.370143	2.041
0.831	0.370214	2.213
1.103	0.374321	2.401
1.279	0.378214
1.505	0.380464
1.669	0.381929
1.696	0.389286
1.931	0.390429
2.104	0.390464
	0.392893
	0.409893
	0.411107
	0.413214
	0.416679
	0.424179
	0.435107
	0.437571
	0.443286
	0.450321
	0.451893
	0.452429
	0.45275
	0.459714
	0.461536
	0.469143
	0.475
	0.476643
	0.476714
	0.477821
	0.492429
	0.49275
	0.498393
	0.501214
	0.5045
	0.511607
	0.521643
	0.523536
	0.532536
	0.541214
	0.542321
	0.543036
	0.548607
	0.552143
	0.5865
	0.586786
	0.589179
	0.613857
	0.643036
	0.65675
	0.658214
	0.673893
	0.675393
	0.712286
	0.712714
	0.723571
	0.752679
	0.797071
	0.804429
	0.843464
	0.857357
	0.866393
	0.86775
	0.885286
	0.88575
	0.891321
	0.944286
	0.949107
	1.01618
	1.04196
	1.06811
	1.08532
	1.08543
	1.08736
	1.09407
	1.15282
	1.15875
	1.19161
	1.30443
	1.30443
	1.47907
	1.50389
	1.66686
	1.92821
	1.95821
	2.32836

## Sheet: Figure 2b
ETNK1-WT	ETNK1-N244S	ETNK1-KO	ETNK1-WT + P-Et 1mM	ETNK1-N244S + P-Et 1mM	ETNK1-KO + P-Et 1mM
1.27913	1.87421	2.54535	1.24064	1.06262	0.949371
1.04059	1.44027	3.04926	0.761488	1.21282	0.887006
0.936601	2.99537	3.03914	0.81332	1.17304	1.21496
1.42841	1.50492	3.0615	0.195087	1.01917	1.29297
1.04356	1.75055	2.40025	0.896612	1.00976	0.950738
1.08153	1.72928	2.37467	1.11059	1.67315	0.879622
0.69391	2.13284	2.29147	0.897206	1.36571	1.34034
1.06436	1.42515	1.95966	1.45421	0.877035	1.01238
0.345347	1.64364	2.01502	0.77705	1.12152	1.45508
1.08655	2.193	2.03352	1.24879	1.43558	1.20348

## Sheet: Figure 2c
Empty	WT	N244S	Empty + P-Et 1mM	WT + P-Et 1mM	N244S + P-Et 1mM
0.920908	1.39684	2.27106	1.14609	0.824853	1.13537
0.76611	1.27123	2.10638	0.804543	1.11999	1.22267
0.748454	1.34972	2.26096	1.00034	0.615305	0.836111
1.76373	1.10234	2.01188	0.865693	0.980622	1.1544
1.07421	1.05007	1.65593	0.839803	1.22007	1.03325
1.11985	1.41089	2.18422	1.34391	1.00682	1.46271
0.897726	1.02543	1.77643	0.975451	0.681496	0.908949
1.12943	0.973337	2.03722	0.812928	0.980838	1.24389
0.804028	0.889699	2.0702	0.921944	1.01024	1.24662
0.775549	0.676981	2.12115	0.674789	1.2677	1.66708

## Sheet: Figure 3a
WT												WT								KO									KO
Time [min]	Event Name	Chamber	Event Text	GHA: O2 Concentration [nmol/ml]	GHA: O2 Flow per cells [pmol/(s*Mill)]					Time [min]	Event Name	Chamber	Event Text	1A: O2 Concentration [nmol/ml]	1A: O2 Flow per cells [pmol/(s*Mill)]	1B: O2 Concentration [nmol/ml]	1B: O2 Flow per cells [pmol/(s*Mill)]			Event Name	Chamber	Event Text	1A: O2 Concentration [nmol/ml]	1A: O2 Flow per cells [pmol/(s*Mill)]					Time [min]	Event Name	Chamber	Event Text	1A: O2 Concentration [nmol/ml]	1A: O2 Flow per cells [pmol/(s*Mill)]	1B: O2 Concentration [nmol/ml]	1B: O2 Flow per cells [pmol/(s*Mill)]
144.00				1662033	430745					69.00	succ, malonate, succ, malonate, P-Et 20uM, P-Et 100uM	Right, Left, Right, Left, Right, Right		1713443	78750	1603845	328162			succ 250uM, P-et 100uM, P-et 100uM, P-et 1mM, succ 250uM, P-et 1mM, P-et 2mM, malonate	Left, Right, Left, Right, Right, Left, Left, Both		519991	588349					84.00				1900757	-46206	1902589	-47807
144.03				1661943	428960					69.03				1713405	74923	1603609	330065						519512	574950					84.03				1900872	-42402	1902683	-47813
144.07				1661496	425403					69.07				1712946	74948	1603316	330084						518888	563477					84.07				1901062	-42412	1902976	-49720
144.10				1660512	423661					69.10				1712888	74951	1602806	333893						518610	551985					84.10				1901281	-40518	1903070	-53503
144.13				1659528	421919					69.13				1713032	71115	1602589	335795						517949	540514					84.13				1901396	-40524	1903240	-57291
144.17	succinate	Left		1659349	420138					69.17				1713194	69192	1602324	335812						517488	527114					84.17				1901415	-42431	1902853	-61043
144.20				1659260	418353					69.20				1712199	69246	1601975	337723						517066	517547					84.20				1900976	-42407	1902730	-61036
144.23				1659260	414775					69.23				1711998	69257	1601494	337754						516654	506063					84.23				1901195	-40514	1903127	-64838
144.27				1658991	409421					69.27				1712343	67324	1601399	337760						516079	496505					84.27				1900833	-38588	1902797	-64817
144.30				1658455	405868					69.30				1712630	65394	1600984	339675						515772	486932					84.30				1901224	-38610	1903231	-68621
144.33				1657918	402316					69.33				1712276	63499	1600889	337792						515235	477372					84.33				1901634	-38632	1903335	-72405
144.37				1657292	398767					69.37				1712113	59680	1600549	337814						514890	467801					84.37				1901167	-40512	1903118	-72391
144.40				1656845	396999					69.40				1711874	59693	1599926	335965						514372	458240					84.40				1901338	-42427	1903316	-74292
144.43				1656129	395244					69.43				1711778	57784	1599615	334097						513959	450591					84.43				1901062	-42412	1902929	-72379
144.47				1655413	397067					69.47				1711673	57789	1599190	334124						513691	442934					84.47				1901386	-42429	1902919	-74267
144.50				1654966	397089					69.50				1711826	53953	1598935	332252						513259	435286					84.50				1901796	-46262	1902674	-72363
144.53				1654429	397114					69.53				1712103	52024	1598453	330394						512818	429557					84.53				1900938	-44311	1902919	-72379
144.57				1654072	398920					69.57				1711252	53984	1598567	328498						512406	423825					84.57				1901300	-44330	1902910	-74266
144.60				1653714	398937					69.60				1711625	53964	1598047	326643						512013	418093					84.60				1901043	-44316	1902825	-74261
144.63				1653266	398958					69.63				1711299	53981	1597150	326700						511783	412352					84.63				1901005	-42409	1902570	-74245
144.67				1652640	400777					69.67				1711051	55909	1596952	326713						511227	408546					84.67				1901195	-42419	1902494	-72351
144.70				1652193	402588					69.70				1710869	59747	1596876	324829						510843	402814					84.70				1901472	-42434	1902457	-70461
144.73				1651835	402605					69.73				1710964	61656	1596593	322959						510258	399010					84.73				1901453	-44338	1902825	-70484
144.77				1651388	402626					69.77				1710850	61662	1596282	321091						509913	397110					84.77				1900891	-40497	1903099	-72390
144.80				1650583	406242					69.80				1710362	63603	1595932	317336						509625	395208					84.80				1900567	-38574	1902740	-72367
144.83				1649778	409858					69.83				1710247	65523	1595545	317361						509270	393309					84.83				1900090	-34737	1902712	-70477
144.87				1649062	413471					69.87				1710189	65526	1594979	315508						508839	393333					84.87				1900586	-34764	1902419	-66681
144.90				1648436	418867					69.90				1710323	65519	1594601	315533						508522	393350					84.90				1900729	-34772	1902693	-64810
144.93				1647899	424260					69.93				1710591	65505	1594336	315549						508062	395293					84.93				1901377	-36712	1903212	-64843
144.97				1647631	427851					69.97				1710027	65535	1593912	315577						507717	397229					84.97				1901548	-38627	1903269	-66735
145.00				1647273	429657					70.00				1709778	69377	1593694	313702						507353	399166					85.00				1901300	-38614	1903165	-66729
145.03				1646558	433269					70.03				1709682	71296	1593326	313725						506969	403023					85.03				1900548	-36668	1903278	-66736
145.07				1645395	438692					70.07				1709711	73209	1593430	309942						506701	406873					85.07				1901014	-36693	1902740	-64813
145.10				1644768	445877					70.10				1709404	75139	1593081	308076						506135	414575					85.10				1901310	-36709	1902457	-61018
145.13				1644232	453059					70.13				1709615	75128	1592014	308144						505761	422266					85.13				1901043	-36694	1902277	-57230
145.17				1643695	460241					70.17				1709376	77055	1591409	310071						505368	429959					85.17				1900633	-36672	1901890	-53428
145.20				1643248	467418					70.20				1709443	78966	1591343	310075						505147	437642					85.20				1900643	-34767	1902098	-49664
145.23				1642890	472803					70.23				1709443	80880	1590890	310104						504754	437663					85.23				1900948	-36689	1902145	-45890
145.27				1642532	478187					70.27				1709500	77048	1590427	312022						504351	437685					85.27				1901167	-36701	1902513	-44026
145.30				1642085	483575					70.30				1709385	75140	1590324	313917						503900	435792					85.30				1901872	-40550	1902466	-40246
145.33				1641190	487196					70.33				1709625	71299	1590012	315825						503450	433898					85.33				1901986	-42462	1902353	-38350
145.37				1640475	490808					70.37				1709385	69398	1589842	315836						503028	432003					85.37				1901157	-40511	1902598	-36477
145.40				1639759	494420					70.40				1709309	67488	1589304	317759						502616	430108					85.40				1900643	-38578	1903051	-38394
145.43				1639133	501606					70.43				1709337	65572	1588870	319675						502357	426286					85.43				1901510	-40531	1902655	-40258
145.47				1638328	508800					70.47				1708926	63680	1588294	321600						501925	426309					85.47				1901167	-42418	1902532	-40250
145.50				1637702	517775					70.50				1708907	61767	1588312	321599						501618	424408					85.50				1901253	-44328	1902532	-40250
145.53				1636897	523181					70.53				1708390	61795	1588095	321613						501091	422519					85.53				1901176	-44324	1902419	-38354
145.57				1636270	528578					70.57				1708170	65635	1587737	321636						500736	422538					85.57				1900567	-42385	1902693	-40260
145.60				1635555	533979					70.60				1708285	65629	1587057	321679						500276	422563					85.60				1900776	-38585	1902287	-38346
145.63				1635108	537578					70.63				1708782	61774	1586840	323581						499863	420667					85.63				1901548	-40533	1902334	-38349
145.67				1634660	539388					70.67				1708055	61813	1586160	323625						499566	420683					85.67				1900910	-42404	1902088	-40221
145.70				1634034	542996					70.70				1707356	63765	1586415	321720						499125	420707					85.70				1900662	-40485	1902815	-42156
145.73				1633319	546608					70.73				1707356	65679	1585820	321758						498809	420724					85.73				1900767	-40490	1902853	-44047
145.77				1632871	550208					70.77				1707672	67576	1585527	321777						498502	420741					85.77				1900700	-40487	1902542	-45916
145.80				1632156	553820					70.80				1707500	67586	1584828	323710						498195	418839					85.80				1900948	-40500	1902523	-45915
145.83				1631529	557428					70.83				1707596	67580	1584555	323727						497715	418865					85.83				1901462	-44339	1902598	-45919
145.87				1630814	561040					70.87				1707701	63746	1584479	323732						497389	418883					85.87				1901167	-44323	1902778	-47819
145.90				1630456	564635					70.90				1707653	63749	1583922	323767						497083	416982					85.90				1900738	-44300	1902815	-49710
145.93				1630098	564652					70.93				1707241	61857	1583138	323817						496910	415073					85.93				1901110	-44320	1902617	-49698
145.97				1629561	564677					70.97				1706973	61872	1582978	325716						496440	413181					85.97				1901319	-46237	1902598	-49696
146.00				1628756	564716					71.00				1707423	61847	1582562	327631						495932	413208					86.00				1901529	-48154	1902287	-47788
146.03				1627951	566543					71.03				1707127	61863	1582279	329538						495596	413226					86.03				1901053	-50033	1902598	-47808
146.07				1627504	566564					71.07				1707165	59947	1582090	329550						495107	413253					86.07				1901005	-50031	1902136	-47778
146.10				1626788	564809					71.10				1706524	61896	1581731	327684						494829	413268					86.10				1900662	-48107	1902343	-47792
146.13				1626431	564826					71.13				1706964	61872	1581297	327712						494340	413294					86.13				1900729	-46205	1902645	-49699
146.17				1625804	563067					71.17				1706600	61892	1580702	327750						493995	413313					86.17				1900681	-40486	1902645	-49699
146.20				1624820	564902					71.20				1705873	65759	1580447	329654						493621	413333					86.20				1900833	-38588	1902504	-49690
146.23				1624105	568515					71.23				1706418	65730	1579862	331580						493420	411426					86.23				1900929	-36688	1902268	-47787
146.27				1623568	570329					71.27				1706447	65728	1579484	333493						492892	411454					86.27				1900490	-36664	1902532	-49692
146.30				1622942	570359					71.30				1706562	63808	1579258	333507						492537	411473					86.30				1900681	-36675	1902815	-53487
146.33				1622495	568591					71.33				1706399	63817	1578908	333529						492183	409575					86.33				1901205	-38609	1902627	-57252
146.37				1621869	568621					71.37				1705863	65760	1578852	333533						492029	409583					86.37				1900719	-34771	1902466	-59130
146.40				1621242	568651					71.40				1705892	67672	1578483	331668						491828	407676					86.40				1901100	-36697	1902806	-61040
146.43				1620974	568663					71.43				1705806	69591	1578087	327917						491022	405802					86.43				1901119	-36698	1902598	-61027
146.47				1620348	568693					71.47				1705768	69593	1577841	327932						490763	405816					86.47				1901710	-40541	1902306	-61009
146.50				1619632	570516					71.50				1705882	69587	1577567	327950						490447	405833					86.50				1901510	-40531	1902504	-57244
146.53				1619006	568757					71.53				1705605	69602	1577143	327977						490073	403935					86.53				1901662	-40539	1902891	-57269
146.57				1618380	568786					71.57				1705634	69601	1576538	329904						489766	403952					86.57				1902015	-44369	1903118	-57283
146.60				1617843	567023					71.60				1705126	69628	1575915	331832						489296	402059					86.60				1901357	-44333	1902863	-59156
146.63				1617575	561668					71.63				1705433	69611	1575462	333749						488903	402081					86.63				1901567	-50061	1902967	-59162
146.67				1616859	559913					71.67				1705232	67708	1575207	333766						488452	402105					86.67				1901462	-53867	1902815	-59153
146.70				1616144	556369					71.70				1704992	65807	1574839	333789						488165	402120					86.70				1901700	-57690	1902749	-61037
146.73				1615607	554606					71.73				1705203	63881	1574640	333802						487848	400220					86.73				1901634	-57687	1902419	-61016
146.77				1615338	552829					71.77				1705069	61974	1574121	335723						487618	400232					86.77				1901567	-59589	1902834	-62931
146.80				1614981	549268					71.80				1704763	60077	1573715	337638						487263	398333					86.80				1901967	-63421	1903354	-64852
146.83				1614444	545716					71.83				1704590	60086	1573054	339568						487177	396420					86.83				1902234	-67247	1903136	-66727
146.87				1613907	543952					71.87				1704810	58160	1573167	337672						486650	396449					86.87				1901558	-69116	1902542	-64801
146.90				1613192	542197					71.90				1704935	58153	1572506	337715						486314	394549					86.90				1901415	-67203	1902627	-66694
146.93				1612655	540433					71.93				1704571	58173	1572384	337722						485998	394566					86.93				1901205	-65286	1902334	-62899
146.97				1612118	538670					71.97				1704667	54339	1571921	337752						485748	392662					86.97				1901558	-69116	1902645	-62919
147.00				1611403	536915					72.00				1704370	54355	1571458	339670						485317	392685					87.00				1901929	-69136	1902608	-59139
147.03				1610687	535160					72.03				1703538	58229	1571345	337789						484818	390794					87.03				1902091	-71050	1902400	-59126
147.07				1610419	533383					72.07				1703356	63981	1570939	337815						484348	392737					87.07				1901691	-71028	1901692	-57192
147.10				1609882	531620					72.10				1703337	65896	1570354	337852						484128	390831					87.10				1901186	-67190	1901682	-53415
147.13				1609256	529861					72.13				1703164	69734	1570193	337862						483897	390844					87.13				1901176	-65284	1901824	-49647
147.17				1608987	526295					72.17				1703547	69713	1569712	337893						483687	388937					87.17				1901605	-67213	1901635	-47746
147.20				1608540	524527					72.20				1704026	67773	1569107	337932						483236	387044					87.20				1902101	-69145	1901881	-45874
147.23				1607467	522789					72.23				1703949	65863	1568456	337973						483197	385128					87.23				1901005	-65275	1902202	-45894
147.27				1606751	521034					72.27				1703748	63960	1567672	343688						482574	383244					87.27				1900624	-61443	1902164	-44003
147.30				1606035	519279					72.30				1703375	65894	1567408	345594						482114	381351					87.30				1901396	-63390	1902381	-44017
147.33				1605230	521106					72.33				1703404	63978	1566926	349401						481759	381370					87.33				1901891	-65323	1902712	-44038
147.37				1604604	521136					72.37				1703767	60131	1567115	351277						481452	379469					87.37				1902024	-67235	1903108	-47840
147.40				1604336	521149					72.40				1703872	56297	1566870	351293						481078	379489					87.40				1901596	-65307	1902825	-45934
147.43				1604067	519373					72.43				1704265	54361	1566558	349425						480714	379509					87.43				1901691	-63406	1902485	-45912
147.47				1603262	519411					72.47				1704428	48610	1566228	349446						480397	379526					87.47				1901100	-59564	1902617	-45921
147.50				1602457	519449					72.50				1704179	42881	1565944	349464						480177	377620					87.50				1900986	-55746	1902334	-45903
147.53				1602099	519466					72.53	malonate	Left		1704083	42886	1565689	349480						479880	377636					87.53				1900795	-51925	1902249	-44009
147.57				1601473	521285					72.57				1705011	35179	1565331	349503						479563	375735					87.57				1901186	-48135	1902277	-42122
147.60				1600937	523099					72.60				1704179	29482	1564802	349537						479256	375752					87.60				1901443	-44338	1902183	-42116
147.63				1600489	523121					72.63				1703853	25671	1564113	351469						478681	375783					87.63				1901367	-42428	1902202	-42117
147.67				1599953	524935					72.67				1703174	23793	1563565	353392						478403	375798					87.67				1901310	-40520	1902334	-42126
147.70				1599237	524969					72.70				1702915	23807	1563744	351493						478010	375819					87.70				1901215	-36704	1902834	-42158
147.73				1598521	526792					72.73				1703030	23801	1563348	349629						477645	373921					87.73				1900290	-29032	1903080	-45950
147.77				1598074	528603					72.77				1703107	23797	1562932	347768						477348	373937					87.77				1900729	-25244	1902797	-47821
147.80				1597627	528624					72.80				1702609	23824	1562441	347799						477223	373944					87.80				1900633	-23334	1902768	-47819
147.83				1597627	526835					72.83				1702207	23846	1561922	345944						476571	373979					87.83				1901043	-23356	1902834	-47823
147.87				1597180	525067					72.87				1702408	25749	1561431	344087						476303	373994					87.87				1901577	-23385	1902494	-49690
147.90				1596374	525105					72.90				1702446	25747	1561299	344095						476159	372083					87.90				1900824	-23344	1902523	-51580
147.93				1595659	526928					72.93				1702973	23804	1561072	344109						475852	372100					87.93				1900776	-21436	1902249	-51563
147.97				1595122	525165					72.97				1703337	19956	1560676	344135						475641	372111					87.97				1901176	-21457	1902334	-53456
148.00				1594764	525182					73.00				1703126	18054	1560515	342257						475200	372135					88.00				1901424	-21471	1902409	-55350
148.03				1594317	523414					73.03				1702542	18085	1560015	340400						474884	372152					88.03				1901377	-23374	1902513	-55356
148.07				1593512	525241					73.07				1702379	18094	1559618	338537						474347	372181					88.07				1901176	-23363	1902230	-55338
148.10				1592707	525279					73.10				1702408	16178	1558957	340468						474107	372194					88.10				1901186	-23363	1902221	-55338
148.13				1592260	523511					73.13				1702418	16178	1558145	340519						474069	372196					88.13				1901281	-27180	1902929	-61048
148.17				1591544	523545					73.17				1702676	16164	1557626	344329						473800	368375					88.17				1901205	-29081	1902882	-64822
148.20				1590918	521786					73.20				1702475	14260	1557286	346239						473493	366474					88.20				1901396	-30997	1903448	-68635
148.23				1590650	521799					73.23				1702006	14286	1557040	348143						473148	366493					88.23				1901558	-32911	1902617	-70471
148.27				1590113	520035					73.27				1701796	16211	1556861	348155						473033	362663					88.27				1901167	-30984	1902192	-68555
148.30				1589397	518280					73.30				1701442	16230	1556455	348181						472554	360771					88.30				1901215	-32893	1902362	-70454
148.33				1588950	518301					73.33				1701556	18138	1556276	348192						472218	358871					88.33				1901129	-34793	1902306	-70451
148.37				1588771	516521					73.37				1701365	23891	1555917	346327						471911	358888					88.37				1901377	-38618	1902476	-70462
148.40				1588234	514757					73.40				1701442	29630	1555511	344464						471604	356987					88.40				1900929	-38594	1902315	-66675
148.43				1587340	513011					73.43				1701212	33470	1555086	344491						471470	356994					88.43				1901053	-36695	1902381	-62902
148.47				1586535	511260					73.47				1700934	41142	1554727	344514						471182	353174					88.47				1901005	-36692	1902532	-61023
148.50				1585909	511290					73.50				1700848	46889	1554264	342655						470923	351270					88.50				1901491	-38624	1902419	-57239
148.53				1585372	509526					73.53				1700561	50733	1554161	342662						470664	349366					88.53				1901596	-44346	1901984	-53434
148.57				1584925	507758					73.57				1700465	54566	1553906	342678						470156	345558					88.57				1901453	-44338	1901947	-49655
148.60				1584298	507788					73.60				1700685	58383	1553575	344588						469667	345584					88.60				1901862	-44361	1902372	-47793
148.63				1583583	509611					73.63				1700752	62207	1552914	346518						469427	343680					88.63				1901596	-46252	1901815	-45869
148.67				1583046	511426					73.67				1700532	66048	1552376	350329						468958	343705					88.67				1901834	-50076	1901909	-43987
148.70				1582509	515029					73.70				1700685	67954	1552272	350336						468545	343727					88.70				1901700	-55785	1901984	-43992
148.73				1581794	516852					73.73				1700513	69877	1551677	350374						468516	343729					88.73				1901529	-57681	1902192	-45894
148.77				1581346	516874					73.77				1700312	69888	1551101	352299						468219	343745					88.77				1900881	-57646	1902882	-47826
148.80				1580989	516891					73.80				1700063	67987	1550610	352330						467740	343771					88.80				1900700	-55731	1902032	-45883
148.83				1580631	518697					73.83				1699929	67994	1550242	354242						467404	341871					88.83				1900633	-51916	1902362	-45904
148.87				1580094	518722					73.87				1699652	69924	1549921	352374						467212	341881					88.87				1900891	-50025	1902485	-45912
148.90				1579468	518752					73.90				1700216	64151	1549610	352394						467001	339975					88.90				1900872	-48118	1902608	-45920
148.93				1578573	520583					73.93				1700015	60333	1549723	350499						466695	339991					88.93				1900471	-46191	1902334	-44014
148.97				1578037	522398					73.97				1699968	58422	1549496	350513						466464	338086					88.97				1900576	-44291	1901947	-42101
149.00				1577679	522415					74.00				1700638	56471	1548977	350546						466282	338096					89.00				1900776	-44302	1901493	-38295
149.03				1577321	522432					74.03				1700465	54566	1548269	348703						465841	338120					89.03				1900671	-42391	1901588	-36413
149.07				1576784	524246					74.07				1699652	54610	1547778	348734						465477	338139					89.07				1900367	-36658	1901862	-36430
149.10				1576069	524280					74.10				1699259	56546	1547400	348758						465400	336226					89.10				1900519	-32855	1902258	-38344
149.13				1575264	526108					74.13				1699049	58471	1547136	348775						464844	336256					89.13				1900433	-29039	1902438	-40244
149.17				1574816	526129					74.17				1699470	62277	1546805	348796						464575	338188					89.17				1900643	-27145	1902306	-42124
149.20				1574280	524365					74.20				1699680	62265	1546343	348826						464384	338198					89.20				1900757	-27151	1901682	-40196
149.23				1573743	522602					74.23				1698848	64224	1545814	348860						464192	336291					89.23				1900843	-25250	1901635	-38304
149.27				1573385	522619					74.27				1698561	66154	1545578	348875						463981	336302					89.27				1901034	-23355	1901984	-38326
149.30				1572938	520851					74.30				1698676	64234	1545332	347002						463770	334396					89.30				1900957	-23351	1902079	-38332
149.33				1572043	520893					74.33				1698647	62321	1545106	343240						463425	332497					89.33				1901138	-25266	1902476	-38358
149.37				1571238	519143					74.37				1698896	60394	1544482	343279						463031	332518					89.37				1900986	-25258	1901739	-38311
149.40				1570791	519164					74.40				1698120	62350	1543822	341433						462792	332531					89.40				1900662	-25241	1901758	-36423
149.43				1570254	520978					74.43				1698723	62317	1543463	343344						462581	332542					89.43				1900948	-25256	1901805	-34538
149.47				1569539	521012					74.47				1698771	58486	1543057	345259						462284	332558					89.47				1900967	-25257	1901626	-34527
149.50				1568823	522835					74.50				1697996	58528	1542670	347172						462005	330655					89.50				1900938	-25256	1901569	-36411
149.53				1568376	524646					74.53				1697460	58557	1542452	349074						461794	328749					89.53				1900976	-27163	1901796	-38314
149.57				1567929	524667					74.57				1697728	58542	1542254	350975						461478	326848					89.57				1900681	-27147	1902145	-42114
149.60				1567929	522878					74.60				1697967	58530	1541725	351009						461142	324949					89.60				1900995	-29070	1901994	-42104
149.63				1567481	521110					74.63				1698140	58520	1540970	352946						460663	324974					89.63				1901043	-29072	1901758	-40200
149.67				1566676	521148					74.67				1698360	56594	1540932	352948						460347	324992					89.67				1900595	-29048	1901569	-40188
149.70				1565961	517604					74.70				1698436	54676	1540498	354864						460164	325001					89.70				1900462	-27135	1901786	-40202
149.73				1565245	517638					74.73				1698207	52774	1540479	352977						459982	323093					89.73				1900776	-27152	1901975	-42103
149.77				1564619	515879					74.77				1697470	52814	1539658	354918						459627	321195					89.77				1900652	-27146	1902494	-44024
149.80				1564171	515900					74.80				1697594	52807	1539044	354957						459378	321208					89.80				1900919	-27160	1902645	-47811
149.83				1563903	515913					74.83				1697326	54736	1538931	356852						458870	319318					89.83				1900948	-29067	1902003	-49658
149.87				1563456	515934					74.87				1697259	56654	1538421	356885						458505	319338					89.87				1901091	-30980	1901966	-49656
149.90				1562830	514175					74.90				1697116	58576	1538468	354994						458304	319348					89.90				1901053	-34789	1901446	-47734
149.93				1562293	512411					74.93				1696761	60509	1537807	353147						458227	317435					89.93				1900700	-36676	1901493	-45849
149.97				1561577	514234					74.97				1696714	62426	1537552	353164						457978	317448					89.97				1900967	-40501	1901663	-43971
150.00				1561130	512466					75.00				1696886	62416	1537108	353192						457652	317466					90.00				1901319	-46237	1902088	-43998
150.03				1560325	514294					75.03				1696666	62428	1536410	353237						457364	317481					90.03				1901338	-50049	1902013	-43994
150.07				1559699	516112					75.07				1696503	64351	1536164	353252						457268	317486					90.07				1901148	-53850	1902513	-47802
150.10				1559073	517931					75.10				1696178	66283	1535900	355157						456981	315584					90.10				1901129	-55754	1902287	-51565
150.13				1558715	517948					75.13				1696455	66268	1535352	357081						456741	315597					90.13				1900481	-53814	1902239	-51562
150.17				1558089	516189					75.17				1696359	68187	1535229	357089						456242	315624					90.17				1900795	-53831	1902447	-55352
150.20				1557463	516219					75.20				1696254	70107	1535069	357099						455916	317559					90.20				1901338	-55765	1902022	-57213
150.23				1556926	516244					75.23				1695843	70129	1534767	357118						455466	317584					90.23				1901396	-57674	1902079	-60994
150.27				1556300	518063					75.27				1696225	70109	1534304	355259						455207	317598					90.27				1901491	-57679	1902032	-60991
150.30				1555763	519878					75.30				1695575	72058	1533256	353438						454909	319532					90.30				1901567	-59589	1901984	-60988
150.33				1555226	519903					75.33				1695479	70149	1533058	353450						454977	317610					90.33				1900957	-59556	1902060	-60993
150.37				1554421	519941					75.37				1695479	68235	1532765	353469						454679	317626					90.37				1900605	-57631	1902428	-61016
150.40				1553974	519962					75.40				1695948	66295	1532482	353487						454267	317649					90.40				1901167	-55756	1902088	-60995
150.43				1553258	519996					75.43				1695709	66308	1532161	353508						453931	317667					90.43				1900833	-53833	1902154	-60999
150.47				1552900	521803					75.47				1695996	64379	1531632	353541						453557	319605					90.47				1901072	-51940	1902107	-62884
150.50				1552632	521815					75.50				1696264	60536	1531452	351664						453442	319611					90.50				1900967	-50029	1901928	-64761
150.53				1551916	521849					75.53				1696417	54785	1531377	349781						453289	319619					90.53				1901062	-50034	1901777	-62863
150.57				1551469	520081					75.57				1695479	54836	1530725	349822						452925	319639					90.57				1900691	-48108	1901663	-59079
150.60				1551022	518314					75.60				1695086	56771	1530357	349846						452742	317731					90.60				1900614	-48104	1901616	-59076
150.63				1550217	518352					75.63				1695106	56770	1529895	347987						452186	317761					90.63				1900929	-48121	1901833	-59090
150.67				1549322	520183					75.67				1695632	54827	1529536	346121						452062	317768					90.67				1901129	-48132	1902013	-60990
150.70				1548517	522011					75.70				1695383	52927	1529177	346144						451745	317785					90.70				1900795	-48114	1902032	-59103
150.73				1547981	525614					75.73				1695115	52941	1528639	346179						451505	317798					90.73				1900967	-48123	1901947	-59097
150.77				1547533	527425					75.77				1695565	51003	1528204	348095						451361	315888					90.77				1900567	-46196	1901739	-57195
150.80				1547265	529226					75.80				1695316	47188	1528195	346207						451093	313984					90.80				1901024	-46221	1901767	-55309
150.83				1546639	531045					75.83				1695431	45267	1527421	348145						450930	313993					90.83				1901081	-46224	1902051	-53438
150.87				1546191	532855					75.87				1696005	43322	1526779	350074						450470	312100					90.87				1901014	-46220	1901994	-53435
150.90				1545923	532868					75.90				1695508	41435	1526637	350083						450364	310188					90.90				1901024	-46221	1902230	-55338
150.93				1545834	529294					75.93				1695345	39530	1526420	348209						450019	308289					90.93				1900976	-46218	1902815	-57264
150.97				1545208	523957					75.97				1695469	35695	1526108	350117						449664	308308					90.97				1900567	-44291	1902693	-59145
151.00				1544402	522206					76.00				1694914	31896	1525863	348244						449319	310244					91.00				1900424	-42377	1902419	-59127
151.03				1543955	520438					76.03				1694742	28077	1525617	348260						449156	308335					91.03				1900586	-38575	1902353	-59123
151.07				1543329	520468					76.07				1695000	24235	1524881	346418						449079	306422					91.07				1900538	-36667	1902258	-59117
151.10				1542434	520510					76.10				1695144	22313	1524428	346447						448801	306437					91.10				1901205	-36703	1902211	-61002
151.13				1541898	520536					76.13				1695029	18491	1524182	348351						448677	304526					91.13				1901100	-36697	1901663	-60968
151.17				1541450	518768					76.17				1694723	16593	1523634	348386						448207	304551					91.17				1901567	-38628	1902202	-62890
151.20				1540914	517005					76.20				1693881	18553	1522860	352213						447948	304565					91.20				1901195	-40514	1902391	-62902
151.23				1540288	515245					76.23				1694359	18527	1522700	352223						447526	304588					91.23				1901053	-40506	1902249	-61005
151.27				1539930	513473					76.27				1694005	20460	1522369	352244						447334	304598					91.27				1900814	-38587	1901720	-57194
151.30				1539572	511701					76.30				1694024	20459	1521935	352272						447123	302692					91.30				1900833	-38588	1901663	-53414
151.33				1539125	508144					76.33	P-Et 1mM	Right		1694235	20448	1521586	354182						446855	302706					91.33				1900776	-38585	1901541	-51517
151.37				1538230	506398					76.37				1694771	18505	1521897	352274						446538	302723					91.37				1901034	-40505	1901909	-51541
151.40				1537425	508225					76.40				1694225	18534	1522369	348467						446183	300825					91.40				1900729	-40488	1901805	-51534
151.43				1536709	508259					76.43				1694082	20456	1522246	342810						445829	300844					91.43				1900929	-40499	1901909	-51541
151.47				1536441	508272					76.47				1694292	18531	1521907	339055						445598	300856					91.47				1900795	-38586	1901654	-51525
151.50				1535904	508297					76.50				1694053	18544	1521453	333418						445263	300874					91.50				1900271	-34747	1901692	-51527
151.53				1535099	508335					76.53				1693804	20471	1521066	327778						445119	300882					91.53				1900062	-32830	1901607	-49633
151.57				1534742	508352					76.57				1693440	22405	1520216	324055						444898	300894					91.57				1900328	-32845	1901663	-49637
151.60				1534473	506576					76.60				1693249	26244	1520198	320279						444592	302828					91.60				1900624	-34766	1901560	-47742
151.63				1533936	506602					76.63				1693172	30076	1519829	318415						444409	302838					91.63				1901234	-38610	1901324	-45838
151.67				1533042	506644					76.67				1692799	35839	1519291	316560						444016	302859					91.67				1900919	-38593	1901720	-45863
151.70				1532147	508476					76.70				1693287	37727	1518970	314693						443729	302875					91.70				1900738	-38583	1901796	-45868
151.73				1531521	510294					76.73				1693239	39643	1518951	310917						443556	302884					91.73				1900776	-38585	1901626	-45857
151.77				1531074	513894					76.77				1693727	39617	1518489	307170						443450	300972					91.77				1900852	-38590	1901786	-45868
151.80				1530716	513911					76.80				1693536	39627	1517922	305317						443182	300987					91.80				1900681	-38580	1901682	-45861
151.83				1530269	513932					76.83				1693823	35783	1517582	303451						442866	301004					91.83				1901014	-40504	1901862	-45872
151.87				1529822	513953					76.87				1693680	31963	1517403	299685						442539	301021					91.87				1901272	-42423	1901909	-45875
151.90				1529017	513991					76.90				1693479	31974	1517025	297821						442329	301033					91.90				1901091	-42413	1901475	-42071
151.93				1528480	514017					76.93				1692684	35845	1516543	295963						442175	299123					91.93				1901348	-44333	1901645	-40193
151.97				1528033	514038					76.97				1693345	35809	1515911	294115						441897	301056					91.97				1901148	-44322	1902258	-42121
152.00				1527585	515849					77.00				1693651	33879	1515590	294136						441619	299153					92.00				1901053	-46222	1902154	-42114
152.03				1527049	517663					77.03				1693038	33912	1515278	294156						441523	299158					92.03				1900776	-46207	1902060	-43997
152.07				1526422	519482					77.07				1692713	35843	1515118	292277						441053	299184					92.07				1900900	-46214	1902230	-44007
152.10				1525796	521301					77.10				1692388	37775	1514391	294212						440785	299198					92.10				1901262	-46234	1901937	-43989
152.13				1525617	521309					77.13				1692397	39689	1514325	292328						440487	299214					92.13				1900995	-48125	1901881	-43985
152.17				1525081	521335					77.17				1692474	39685	1513739	294254						440305	297306					92.17				1900900	-48120	1901975	-43991
152.20				1524633	521356					77.20				1692665	35846	1513078	298073						440257	297309					92.20				1900700	-48109	1902362	-45904
152.23				1524633	517778					77.23				1692761	33927	1512587	301881						440056	295402					92.23				1900900	-48120	1902202	-47783
152.27				1524365	512423					77.27				1692837	32008	1512106	305688						439538	295430					92.27				1900500	-48098	1902334	-51568
152.30				1523381	508892					77.30				1693048	26254	1511955	307587						439423	293518					92.30				1900662	-46201	1902069	-55328
152.33				1522665	505348					77.33				1692675	26275	1511690	309492						439202	293530					92.33				1901262	-46234	1901777	-57198
152.37				1522308	501787					77.37				1692799	24354	1511303	311405						439087	291619					92.37				1901386	-46240	1901767	-59086
152.40				1521324	500044					77.40				1692636	22448	1510850	315211						438742	291637					92.40				1900586	-44292	1901512	-59069
152.43				1520787	500070					77.43				1692368	20549	1510047	319039						438407	289738					92.43				1900872	-44307	1901229	-57163
152.47				1520161	500100					77.47				1692053	18652	1510019	322817						438244	287829					92.47				1900843	-46211	1901673	-55303
152.50				1519356	500138					77.50				1691804	20579	1509396	328522						437965	285926					92.50				1900976	-48124	1902154	-59110
152.53				1518819	501952					77.53				1691880	22489	1509207	336088						437918	284010					92.53				1901014	-50031	1902617	-62917
152.57				1518103	501986					77.57				1691765	24410	1509028	339876						437505	284033					92.57				1901176	-51946	1902391	-66679
152.60				1517656	503797					77.60				1691832	26320	1508999	343655						437333	282124					92.60				1900719	-51921	1902183	-66666
152.63				1517119	502033					77.63				1691038	30191	1508461	349354						437074	280220					92.63				1900833	-50022	1901956	-66652
152.67				1516583	502059					77.67				1691277	32093	1508159	355039						436728	280239					92.67				1901148	-51944	1901673	-64745
152.70				1516135	500291					77.70				1691421	30171	1507781	356951						436431	280255					92.70				1901062	-51939	1901635	-64743
152.73				1515688	500312					77.73				1691296	30177	1507205	356988						436124	280272					92.73				1900538	-50006	1901975	-64764
152.77				1515062	502131					77.77				1691229	32095	1506762	357016						435904	280284					92.77				1900500	-50004	1902107	-64773
152.80				1514436	502161					77.80				1691354	30174	1506469	355147						435712	280294					92.80				1900243	-46179	1901852	-64757
152.83				1513899	503975					77.83				1691536	30164	1505855	355186						435664	280296					92.83				1900510	-44288	1901975	-64764
152.87				1513362	504001					77.87				1691354	30174	1505572	355204						435328	278397					92.87				1900510	-38571	1901890	-62870
152.90				1512736	505819					77.90				1691057	32104	1505430	355213						435002	278414					92.90				1899957	-32825	1902117	-62885
152.93				1512199	505845					77.93				1691220	34010	1504930	355245						434753	278428					92.93				1900214	-30933	1902362	-62901
152.97				1511752	504077					77.97				1690856	35944	1504080	357188						434657	278433					92.97				1900529	-30950	1902391	-62902
153.00				1511305	504098					78.00				1690780	39776	1503712	359099						434091	278464					93.00				1900595	-30954	1902098	-62884
153.03				1510679	505917					78.03				1690559	43616	1503674	359102						433794	280397					93.03				1900119	-27117	1902447	-62906
153.07				1510142	509521					78.07				1690588	45529	1503542	357222						433650	282323					93.07				1900138	-25212	1902230	-62892
153.10				1509605	511335					78.10				1690856	43600	1503051	355365						433574	280409					93.10				1900795	-25248	1902296	-62896
153.13				1508979	513154					78.13				1690674	43610	1502352	357298						433267	280426					93.13				1901319	-27182	1902211	-62891
153.17				1508442	513179					78.17				1690493	43620	1501559	357348						433209	280429					93.17				1901129	-29077	1901871	-60981
153.20				1508085	513196					78.20				1690713	41694	1501351	359250						432960	280443					93.20				1900786	-29058	1901361	-59060
153.23				1507727	513213					78.23				1690617	39785	1501361	357361						432969	278524					93.23				1900576	-30953	1901843	-55314
153.27				1507190	515028					78.27				1690942	39767	1501125	355488						432615	276625					93.27				1900576	-30953	1902022	-55325
153.30				1506922	513252					78.30				1690875	35943	1500889	353614						432365	276639					93.30				1900671	-32863	1902060	-55327
153.33				1506385	511488					78.33				1691057	32104	1500379	353647						431857	276666					93.33				1901148	-34794	1901956	-55321
153.37				1505401	513324					78.37				1690703	30209	1499916	351788						431723	276674					93.37				1900862	-36685	1902324	-57233
153.40				1504506	515155					78.40				1690923	28283	1499331	351825						431617	274762					93.40				1900681	-36675	1902221	-59115
153.43				1503970	516970					78.43				1690856	28287	1498906	351852						431378	274774					93.43				1900662	-36674	1901956	-57209
153.47				1503433	518785					78.47				1691000	26365	1498991	349959						431157	274786					93.47				1900795	-38586	1902136	-57221
153.50				1502807	518814					78.50				1691172	22527	1498424	348106						430985	274796					93.50				1900643	-38578	1902523	-59134
153.53				1502539	518827					78.53				1691239	18695	1498094	348127						430534	274820					93.53				1900852	-38590	1901994	-60989
153.57				1502360	515257					78.57				1691028	14879	1497584	348160						430591	272899					93.57				1900995	-40503	1901380	-59061
153.60				1501644	511713					78.60				1690780	11064	1497017	350084						430428	270990					93.60				1901043	-40505	1901512	-59069
153.63				1501197	508156					78.63				1690713	0.7239	1496715	351992						430208	271002					93.63				1901014	-42409	1901947	-59097
153.67				1500749	504600					78.67				1690588	0.3417	1496592	350112						430016	269094					93.67				1901024	-44315	1901984	-57211
153.70				1499944	502849					78.70				1690435	0.1511	1496507	348229						429728	267192					93.70				1900995	-48125	1902277	-57230
153.73				1499676	501072					78.73				1690138	-0.0387	1496130	346364						429728	265274					93.73				1901138	-48132	1901786	-55310
153.77				1499408	497507					78.77				1689870	-0.2286	1495724	348279						429364	263376					93.77				1901529	-51965	1901777	-51532
153.80				1498782	493959					78.80				1689775	-0.2281	1495573	346400						429095	261473					93.80				1901243	-53855	1901890	-49651
153.83				1497708	495799					78.83				1689564	-0.0356	1495261	344531						428923	261482					93.83				1901081	-55751	1902428	-51574
153.87				1496814	497630					78.87				1689373	0.1569	1494336	346479						428674	259578					93.87				1900471	-55719	1902258	-53452
153.90				1496098	499453					78.90				1689602	0.3471	1494062	344608						428395	257675					93.90				1900519	-55721	1902702	-57257
153.93				1495561	503057					78.93				1689382	0.3482	1493732	342740						428232	255766					93.93				1900729	-55732	1902324	-59121
153.97				1495472	503061					78.97				1688913	0.9250	1493203	342774						428050	253858					93.97				1901453	-59583	1902268	-59118
154.00				1495382	503065					79.00				1688885	14994	1492768	342802						427811	253871					94.00				1901024	-61465	1902542	-61024
154.03				1494577	503104					79.03				1688837	16911	1492400	340937						427609	251964					94.03				1901034	-63371	1902268	-59118
154.07				1493683	503146					79.07				1688511	22671	1492183	340951						427456	251972					94.07				1901014	-63370	1902296	-59119
154.10				1493146	504961					79.10				1688703	26489	1491749	339090						427254	251983					94.10				1900614	-61443	1901786	-59087
154.13				1492699	504982					79.13				1688722	28402	1491390	339113						427120	250073					94.13				1901043	-61466	1901682	-55303
154.17				1492162	506796					79.17				1688569	30325	1491182	339126						426756	248174					94.17				1900986	-59557	1901852	-55314
154.20				1491715	506818					79.20				1688282	34168	1490927	337254						426506	248188					94.20				1901043	-59560	1902098	-53441
154.23				1491804	505024					79.23				1688042	38010	1490833	333483						426401	246276					94.23				1900919	-57648	1902145	-55333
154.27				1491804	501446					79.27				1688138	39919	1490332	331627						426228	246285					94.27				1900462	-53812	1902041	-55326
154.30				1491267	497894					79.30				1688234	43742	1489643	333559						425931	244383					94.30				1900691	-51919	1902268	-57229
154.33				1490641	496134					79.33				1688224	47571	1489388	333576						425749	246311					94.33				1900662	-50012	1901437	-55288
154.37				1489657	494392					79.37				1688234	51399	1488803	333613						425461	246326					94.37				1900776	-46207	1901673	-55303
154.40				1488942	494426					79.40				1687899	55245	1488368	333641						425337	246333					94.40				1900919	-44310	1902485	-57243
154.43				1487958	494473					79.43				1687851	59076	1488123	333656						425221	246339					94.43				1900786	-42397	1902221	-59115
154.47				1487421	496287					79.47				1687545	62921	1487764	333679						425106	246346					94.47				1900614	-44293	1902239	-61004
154.50				1486974	498098					79.50				1687794	66736	1487169	337494						424828	244443					94.50				1900814	-44304	1902032	-59103
154.53				1486437	498123					79.53				1687727	68653	1487047	339390						424589	244456					94.53				1900805	-44303	1901541	-55294
154.57				1485990	498144					79.57				1687258	72507	1486329	339436						424320	242552					94.57				1900586	-42386	1901909	-53429
154.60				1485721	496368					79.60				1687028	76348	1486310	339437						424128	242563					94.60				1900757	-40490	1901815	-53423
154.63				1485185	494604					79.63				1687334	76331	1485857	339466						424080	240648					94.63				1900986	-40502	1901720	-51529
154.67				1484380	492854					79.67				1687707	74397	1485725	339475						423850	240660					94.67				1900957	-40501	1901701	-49639
154.70				1483306	494694					79.70				1687985	72468	1485130	339512						423697	240668					94.70				1900852	-40495	1901201	-47719
154.73				1482680	498301					79.73				1687631	70573	1485177	339509						423323	240688					94.73				1900700	-38581	1901286	-45836
154.77				1482233	501901					79.77				1687143	70599	1484714	339539						423131	240699					94.77				1900395	-36659	1901626	-43969
154.80				1481607	505509					79.80				1687200	68682	1484148	339575						423083	240701					94.80				1900014	-32828	1901890	-45874
154.83				1481249	507315					79.83				1686961	66781	1483638	339608						422853	240714					94.83				1899833	-29007	1901588	-45855
154.87				1480801	509125					79.87				1687133	62943	1483411	339622						422709	240722					94.87				1900414	-27133	1901871	-45873
154.90				1480265	509150					79.90				1687325	57190	1482977	339650						422565	238812					94.90				1900729	-27150	1901324	-42061
154.93				1479549	510974					79.93				1686865	55301	1482524	341567						422306	238826					94.93				1900795	-29059	1901748	-38311
154.97				1478923	512792					79.97				1686798	51476	1482099	345371						422047	236922					94.97				1901110	-30981	1902117	-40223
155.00				1478655	512805					80.00				1686760	49564	1481712	345396						421952	236927					95.00				1900843	-30967	1901503	-38296
155.03				1478297	512822					80.03				1686521	47663	1481542	345407						421712	236940					95.03				1900529	-30950	1901371	-36399
155.07				1477760	511058					80.07				1685994	45777	1480928	345446						421472	235035					95.07				1900414	-30944	1901493	-34518
155.10				1477313	509291					80.10				1686013	47690	1480588	345467						421357	233123					95.10				1900671	-32863	1901607	-34525
155.13				1476955	505730					80.13				1685812	47701	1480239	343601						421184	233133					95.13				1900643	-34767	1901635	-32639
155.17				1476776	503949					80.17				1685899	47696	1480003	341728						420973	233144					95.17				1900729	-36677	1901588	-32636
155.20				1476597	502168					80.20				1686243	45764	1479531	343647						420772	231237					95.20				1901186	-36702	1901701	-34531
155.23				1476060	502194					80.23				1686004	45776	1479030	343678						420542	231249					95.23				1901072	-36696	1901503	-36407
155.27				1475434	500435					80.27				1685554	45801	1478766	343695						420484	231253					95.27				1901386	-38618	1901305	-36395
155.30				1474540	500477					80.30				1685573	45800	1478464	345603						420245	229348					95.30				1901262	-42423	1901493	-36407
155.33				1473735	498726					80.33				1685544	47715	1478284	345614						420110	229355					95.33				1901148	-46227	1901805	-40203
155.37				1473198	498752					80.37				1685449	47721	1477708	345651						420158	227435					95.37				1901519	-50059	1902230	-44007
155.40				1472572	500571					80.40				1685736	49619	1477142	347576						419909	225530					95.40				1900833	-50022	1901522	-43962
155.43				1471856	502394					80.43				1685698	47707	1477161	347575						419689	225542					95.43				1900471	-48096	1901522	-43962
155.47				1471230	504212					80.47				1685516	47717	1476840	345707						419554	223631					95.47				1900995	-50030	1901654	-43971
155.50				1470693	507816					80.50				1685123	47738	1476396	345735						419305	221727					95.50				1901119	-51942	1901767	-43978
155.53				1470336	507833					80.53				1685028	49657	1476207	343859						418969	221745					95.53				1900862	-53834	1901673	-43972
155.57				1469978	506061					80.57				1684626	53508	1475886	341991						418768	221756					95.57				1900881	-53835	1902324	-47790
155.60				1469262	504306					80.60				1684683	55419	1475338	340137						418615	221764					95.60				1900043	-49979	1902211	-51560
155.63				1468636	500757					80.63				1684855	55409	1475083	338265						418365	221778					95.63				1899928	-46162	1901975	-53434
155.67				1468010	497209					80.67				1685085	53483	1474696	336401						418145	221790					95.67				1900005	-44260	1902013	-53436
155.70				1467562	495441					80.70				1684338	55437	1474536	336412						417857	221805					95.70				1899843	-40440	1901645	-53412
155.73				1467384	493661					80.73				1684185	57360	1473960	336448						417560	223739					95.73				1900033	-38545	1901390	-55285
155.77				1466847	493686					80.77				1684224	59272	1473431	334594						417560	223739					95.77				1900290	-38559	1901578	-57185
155.80				1465773	495526					80.80				1684492	59257	1473346	334599						417224	223757					95.80				1900614	-38577	1901635	-59077
155.83				1465058	497349					80.83				1684377	59263	1473082	334616						417052	223767					95.83				1900586	-38575	1901748	-59084
155.87				1464521	497375					80.87				1684243	59271	1472449	332768						416956	223772					95.87				1900452	-36662	1901975	-60987
155.90				1463895	499194					80.90				1684147	61190	1472175	334674						416764	225700					95.90				1900262	-36652	1902145	-62887
155.93				1463448	499215					80.93				1684262	63098	1471335	334727						416620	225708					95.93				1900319	-34750	1901578	-62851
155.97				1463090	499232					80.97				1684721	61159	1471203	336624						416524	225713					95.97				1900281	-34748	1902183	-64778
156.00				1462553	499257					81.00				1684386	59263	1470617	336662						416323	225724					96.00				1900414	-34755	1901843	-64756
156.03				1462106	501068					81.03				1683936	55459	1470145	338580						416093	223818					96.03				1900281	-34748	1901767	-62863
156.07				1461480	502886					81.07				1684635	51593	1469702	338608						415891	225747					96.07				1900300	-34749	1901984	-62877
156.10				1460943	506490					81.10				1684415	47776	1469550	338618						415814	225751					96.10				1900138	-32834	1901815	-62866
156.13				1460227	510102					81.13				1684444	45861	1469305	336745						415699	223840					96.13				1900700	-30959	1902107	-64773
156.17				1459512	511925					81.17				1684204	43959	1469211	336751						415613	223844					96.17				1900519	-27138	1902494	-66686
156.20				1459154	515520					81.20				1684157	40134	1468691	336784						415316	223860					96.20				1900071	-25209	1901871	-66646
156.23				1458438	517343					81.23				1684291	34384	1468125	336821						415095	223872					96.23				1900090	-23304	1902032	-66656
156.27				1458080	520938					81.27				1684099	32480	1467473	338751						415038	221958					96.27				1900233	-23312	1902145	-68552
156.30				1457544	524542					81.30				1684157	28649	1467435	338753						414913	221964					96.30				1900414	-23322	1902608	-72359
156.33				1457275	524555					81.33				1683678	26760	1467162	340659						414836	220051					96.33				1900510	-25232	1902268	-72337
156.37				1456739	526369					81.37				1683659	24847	1466708	340688						414741	218138					96.37				1900319	-23317	1902117	-72327
156.40	P-Et 100mM	Left		1456113	526399					81.40				1683257	26783	1466699	340688						414443	218154					96.40				1900271	-21409	1902032	-70433
156.43				1455665	526420					81.43				1683104	28706	1466019	340732						414405	216238					96.43				1900605	-23332	1901890	-70424
156.47				1455397	524644					81.47				1683324	28694	1465613	342646						414069	216256					96.47				1900948	-25256	1902230	-70446
156.50				1455039	521083					81.50				1683611	26764	1465160	342675						414050	214340					96.50				1900976	-27163	1901616	-68518
156.53				1454681	515733					81.53				1682941	26800	1464716	344592						413638	214362					96.53				1900376	-29036	1901673	-66634
156.57				1454234	508598					81.57				1683305	24866	1464678	344594						413484	214370					96.57				1900233	-29029	1901777	-64752
156.60				1454055	501450					81.60				1682970	26799	1464008	346525						413484	212452					96.60				1899795	-30910	1901701	-62858
156.63				1453429	496112					81.63				1683008	26797	1463904	346532						413254	212465					96.63				1900414	-32849	1902060	-60993
156.67				1452713	492568					81.67				1682472	28740	1463725	344655						413082	210556					96.67				1900281	-34748	1901730	-60972
156.70				1451998	490813					81.70				1682510	30652	1463271	344684						412976	208644					96.70				1900729	-40488	1901607	-60964
156.73				1451282	489058					81.73				1682405	30657	1462573	346617						412765	206738					96.73				1900557	-42385	1901409	-57174
156.77				1450835	487290					81.77				1682175	30670	1462280	346636						412410	206757					96.77				1900614	-44293	1901607	-55299
156.80				1450477	485518					81.80				1682166	32585	1461591	348568						412199	204850					96.80				1901538	-50060	1902032	-53437
156.83				1450209	481953					81.83				1682386	32573	1461298	350475						411921	204865					96.83				1901072	-55751	1901900	-53429
156.87				1449314	480206					81.87				1682252	34494	1461166	348595						411845	204870					96.87				1900481	-57625	1901701	-51528
156.90				1448420	480249					81.90				1681793	38347	1460647	348628						411586	204883					96.90				1900519	-59532	1901437	-51511
156.93				1447793	480279					81.93				1681515	42191	1460373	348646						411394	204894					96.93				1900471	-57624	1901390	-51508
156.97				1447257	480304					81.97				1681620	44099	1460165	348659						411298	204899					96.97				1900309	-55710	1901730	-51529
157.00				1446631	480334					82.00				1681678	44096	1459920	346786						411087	204910					97.00				1900510	-55721	1901578	-49631
157.03				1446094	482148					82.03				1681448	47937	1459655	344915						411173	204906					97.03				1900652	-53823	1901380	-47730
157.07				1445736	480376					82.07				1681075	53699	1459174	343057						411001	204915					97.07				1900700	-51920	1901588	-45855
157.10				1445199	478613					82.10				1680912	59451	1458645	343091						410799	204926					97.10				1900576	-51913	1901550	-43964
157.13				1444663	478638					82.13				1680740	63288	1458239	341228						410560	204939					97.13				1900767	-53829	1901475	-40182
157.17				1444036	480457					82.17				1681381	65168	1457512	341274						410569	204938					97.17				1901176	-57662	1901805	-40203
157.20				1443410	484065					82.20				1681840	65143	1457219	341293						410330	206869					97.20				1900767	-57640	1901777	-40202
157.23				1442695	485888					82.23				1680118	70978	1457030	341305						410214	206875					97.23				1900595	-57631	1902211	-44006
157.27				1442068	489496					82.27				1680864	72852	1456615	341332						410147	204961					97.27				1900700	-57636	1901843	-42094
157.30				1441800	491298					82.30				1680443	72875	1456199	341358						409879	204976					97.30				1901348	-59577	1901645	-42082
157.33				1441442	491315					82.33				1680510	74786	1455888	343267						409879	204976					97.33				1901348	-61482	1901843	-42094
157.37				1440995	493125					82.37				1680271	78627	1455774	343274						409821	203061					97.37				1901558	-63399	1902051	-43996
157.40				1440637	493142					82.40				1680290	78626	1455246	345196						409783	203063					97.40				1901186	-65285	1901550	-42076
157.43				1440011	493172					82.43				1680481	76701	1454755	345227						409649	201152					97.43				1900386	-61430	1901720	-42086
157.47				1439564	493193					82.47				1680367	76707	1454538	345241						409256	201174					97.47				1900348	-61428	1901522	-42074
157.50				1439206	494999					82.50				1680443	74789	1454235	345260						409332	199252					97.50				1900138	-59512	1901862	-45872
157.53				1438669	495024					82.53				1680558	72869	1453839	343397						409083	197347					97.53				1900462	-55718	1901947	-45878
157.57				1438133	496839					82.57				1680615	69037	1453055	345336						408862	197359					97.57				1900205	-53799	1901484	-45848
157.60				1437596	498653					82.60				1680778	65200	1452668	347249						408651	197371					97.60				1899985	-49976	1901493	-45849
157.63				1437059	500468					82.63				1680692	59462	1452281	349162						408536	195459					97.63				1900186	-46176	1901418	-47733
157.67				1436522	500493					82.67				1680300	57569	1452035	349178						408699	193532					97.67				1900462	-46190	1901276	-47724
157.70				1435896	500523					82.70				1679984	55672	1451752	351084						408575	189703					97.70				1900452	-44284	1901267	-47723
157.73				1435359	502338					82.73				1679773	55684	1451431	349216						408383	187796					97.73				1900957	-44312	1901144	-47715
157.77				1434823	504152					82.77				1679524	57611	1451110	349237						408239	185886					97.77				1900976	-44313	1900984	-45816
157.80				1434286	504178					82.80				1679256	57626	1451110	347348						407856	183989					97.80				1900919	-48121	1901607	-47745
157.83				1433749	504203					82.83				1679017	55725	1450751	347371						407702	182079					97.83				1900767	-50018	1901597	-47744
157.87				1433123	502444					82.87				1679132	57633	1450468	345501						407760	182076					97.87				1900405	-48093	1901626	-47746
157.90				1432676	500676					82.90				1679352	55706	1449590	345557						407520	180171					97.90				1901034	-46221	1901909	-49652
157.93				1432139	498913					82.93				1678960	53813	1449429	345567						407395	178260					97.93				1900986	-44313	1901578	-49631
157.97				1431781	495351					82.97				1678644	53831	1449817	341765						407290	176348					97.97				1901053	-46222	1901578	-51520
158.00				1431334	491795					83.00				1678539	55750	1449052	338037						407165	176355					98.00				1901234	-46232	1901191	-49607
158.03				1430618	491829					83.03				1678720	55741	1448466	336186						407002	174446					98.03				1901605	-48158	1901682	-49638
158.07				1429724	491871					83.07				1678634	55745	1448051	336213						406753	172541					98.07				1901234	-50043	1901626	-49634
158.10				1429008	491905					83.10				1678663	55744	1447720	336234						406427	172559					98.10				1901110	-50036	1901210	-47719
158.13				1428561	491926					83.13				1678213	57682	1447324	336259						406340	174481					98.13				1900919	-53837	1901465	-49624
158.17				1427845	491960					83.17				1678242	57681	1446786	336294						406091	174495					98.17				1900395	-53809	1902003	-51547
158.20				1427309	491986					83.20				1677955	57696	1446578	336307						405832	176427					98.20				1900081	-49981	1902211	-53449
158.23				1426772	493800					83.23				1677936	59611	1446484	336313						405938	176421					98.23				1899785	-46154	1901871	-55315
158.27				1426325	495611					83.27				1677907	59613	1446059	334452						405928	178339					98.27				1900186	-42365	1901154	-51493
158.30				1425967	497417					83.30				1677916	61526	1445303	334500						405669	178353					98.30				1899985	-38543	1901361	-51506
158.33				1425341	499235					83.33				1677964	61524	1445143	332622						405497	180281					98.33				1899843	-34724	1901220	-49608
158.37				1424983	499252					83.37				1677735	61536	1444614	332655						405353	180288					98.37				1899690	-30905	1901201	-47719
158.40				1424357	501071					83.40				1677811	61532	1444378	330782						405180	180298					98.40				1900205	-29027	1901380	-47730
158.43				1423820	501097					83.43				1677964	63438	1443887	330813						405142	182217					98.43				1900319	-29033	1901163	-45828
158.47				1423283	502911					83.47				1677610	65371	1443660	330828						404749	182239					98.47				1900357	-27130	1901144	-43938
158.50				1422478	504739					83.50				1677562	63460	1443424	330843						404595	184165					98.50				1900290	-29032	1901257	-43945
158.53				1422120	506545					83.53				1678031	57692	1442952	330873						404471	186089					98.53				1900395	-29037	1901607	-43968
158.57				1421584	508359					83.57				1677840	59616	1442593	330896						404308	188016					98.57				1900595	-29048	1901512	-45850
158.60				1421226	511954					83.60				1677199	59651	1442291	330915						403991	188033					98.60				1901043	-30978	1901550	-47741
158.63				1420600	513773					83.63				1677113	61570	1441895	332829						403723	191883					98.63				1900805	-32870	1901399	-47731
158.67				1419974	515592					83.67				1677055	63487	1441753	330949						403675	193804					98.67				1901167	-38606	1901569	-49631
158.70				1419437	515617					83.70				1677160	63481	1441300	330978						403713	193802					98.70				1901043	-44316	1901531	-51517
158.73				1418900	515643					83.73	malonate	Right		1677180	63480	1441158	329099						403339	193822					98.73				1900538	-46195	1901314	-51503
158.77				1418542	515660					83.77				1677103	63485	1440762	327236						403301	193824					98.77				1900567	-46196	1901418	-51510
158.80				1418095	515681					83.80				1677323	61559	1440733	325349						403138	195751					98.80				1900948	-46217	1901257	-51499
158.83				1417648	513913					83.83				1676845	59670	1440488	323477						402955	195760					98.83				1900938	-46216	1901191	-51495
158.87				1417111	512150					83.87				1677151	57739	1440261	319714						402716	197691					98.87				1900738	-46205	1901305	-53391
158.90				1416395	512184					83.90				1676873	53926	1439647	319753						402620	197696					98.90				1900862	-44307	1900719	-49576
158.93				1415859	510420					83.93				1676251	52046	1438968	319797						402687	199611					98.93				1900290	-40465	1901031	-49596
158.97				1415412	508652					83.97				1675859	50153	1438222	323621						402466	199622					98.97				1900300	-38560	1901324	-49615
159.00				1415054	506880					84.00				1675495	52086	1438033	325522						402064	199644					99.00				1900319	-36655	1901106	-47713
159.03				1414606	505112					84.03				1675964	50147	1437816	325535						401949	199650					99.03				1900852	-36684	1900870	-43921
159.07				1414070	503349					84.07				1675744	52073	1437740	325540						401910	199652					99.07				1900929	-38594	1901342	-43951
159.10				1413265	501598					84.10				1676079	50141	1437353	325565						401814	197740					99.10				1900852	-40495	1901229	-42055
159.13				1412728	501623					84.13				1676136	50138	1436900	325594						401565	199671					99.13				1900481	-40475	1901881	-43985
159.17				1412191	499860					84.17				1676309	48214	1436437	323735						401527	199673					99.17				1900224	-40461	1901597	-45856
159.20				1411565	499890					84.20				1676644	46282	1436371	321851						401680	197747					99.20				1900748	-40489	1901701	-47751
159.23				1411028	498126					84.23				1676816	40530	1436192	321862						401402	195844					99.23				1901176	-44324	1901040	-47708
159.27				1410492	498152					84.27				1676653	36711	1435559	321903						401201	195855					99.27				1901043	-46222	1900984	-45816
159.30				1409776	496396					84.30				1676280	36731	1435380	318137						401095	193943					99.30				1900538	-48100	1900823	-45806
159.33				1409329	494629					84.33				1675954	36748	1435059	316269						401038	192028					99.33				1900481	-50003	1901342	-43951
159.37				1408792	494654					84.37				1675619	34852	1434700	314404						400923	190117					99.37				1900452	-53812	1901484	-45848
159.40				1408434	494671					84.40				1676002	34832	1434520	312527						400865	188202					99.40				1900510	-55721	1901021	-45819
159.43				1407719	494705					84.43				1675974	31005	1434218	312546						400481	186305					99.43				1900757	-57639	1901002	-43929
159.47				1407182	496520					84.47				1675792	31015	1434086	308778						400395	186309					99.47				1901091	-61469	1900814	-42029
159.50				1406824	496537					84.50				1675686	31020	1433690	308803						400290	186315					99.50				1900957	-63367	1901163	-43939
159.53				1406556	496549					84.53				1675801	31014	1433312	306939						400223	184401					99.53				1901348	-63388	1901097	-47712
159.57				1406019	496575					84.57				1675294	31041	1432859	305079						400251	182482					99.57				1901396	-63390	1901087	-49600
159.60				1405303	496609					84.60				1675619	31024	1432339	303224						400136	180570					99.60				1901062	-63372	1901758	-51531
159.63				1404677	496639					84.63				1675543	31028	1432047	305131						400050	178657					99.63				1900681	-61446	1901427	-51510
159.67				1404140	496664					84.67				1675179	31048	1431867	303254						400098	174819					99.67				1900367	-57618	1901635	-53412
159.70				1403872	496677					84.70				1675284	31042	1431688	303265						399829	172915					99.70				1900109	-49982	1901399	-53397
159.73				1403425	494909					84.73				1674873	32978	1431206	303296						399580	171011					99.73				1900624	-48105	1901446	-53400
159.77				1402888	494935					84.77				1674691	32988	1430829	303320						399398	169103					99.77				1900767	-48112	1900814	-51471
159.80				1402441	493167					84.80				1675170	31048	1430555	303338						399225	167194					99.80				1901005	-46220	1900804	-49582
159.83				1401904	493192					84.83				1675026	31056	1430696	301440						398909	167211					99.83				1901462	-48150	1901106	-47713
159.87				1401367	493218					84.87				1675064	29140	1430574	299560						398631	167226					99.87				1901567	-50061	1900936	-49590
159.90				1400562	493256					84.90				1674921	27233	1429960	297710						398592	167229					99.90				1901624	-51970	1900974	-49593
159.93				1400115	493277					84.93				1674394	29176	1429979	295821						398564	167230					99.93				1901567	-55778	1900946	-49591
159.97				1399936	491497					84.97				1674978	27230	1429696	293951						398516	167233					99.97				1901681	-57689	1901229	-49609
160.00				1399489	489729					85.00				1675103	27223	1429346	292084						398439	165319					100.00				1901434	-61487	1900974	-49593
160.03				1399042	489750					85.03				1675323	23383	1429384	288305						398027	165341					100.03				1900938	-63366	1901106	-51490
160.07				1398326	487995					85.07				1675093	21482	1428921	284558						397959	167263					100.07				1900567	-61440	1901059	-51487
160.10				1397610	488029					85.10				1674662	21505	1428298	282709						397835	167269					100.10				1900328	-57616	1900823	-49583
160.13				1397163	488050					85.13				1674576	19595	1427817	280852						397605	167282					100.13				1900700	-57636	1900833	-49584
160.17				1396626	486287					85.17				1674940	17661	1427675	277084						397336	169214					100.17				1901186	-59568	1900814	-47694
160.20				1395911	486321					85.20				1674892	13836	1427477	273320						397183	171140					100.20				1900738	-57638	1900993	-47705
160.23				1395285	486350					85.23				1674662	11934	1427647	269532						397096	171145					100.23				1900843	-57644	1901578	-47743
160.27				1394837	488161					85.27				1674452	13859	1427156	267675						397049	173065					100.27				1901072	-57656	1901380	-47730
160.30				1394211	488190					85.30				1674184	15788	1426759	265812						396914	173073					100.30				1901119	-55754	1900738	-47689
160.33				1393496	488224					85.33				1674404	19605	1426315	265840						396751	174999					100.33				1901338	-55765	1900993	-47705
160.37				1393048	488246					85.37				1674203	21530	1426183	265849						396684	175003					100.37				1901100	-55752	1901191	-45830
160.40				1392690	488263					85.40				1674136	25362	1425664	263993						396454	176933					100.40				1900919	-55743	1901172	-45828
160.43				1392243	488284					85.43				1673954	27286	1425588	263998						396253	178862					100.43				1901434	-57676	1900984	-45816
160.47				1391707	488309					85.47				1673935	29201	1425248	262131						396195	180783					100.47				1902091	-59617	1901059	-47710
160.50				1391349	486537					85.50				1673734	29212	1425078	262142						396022	180792					100.50				1901596	-59590	1900738	-49578
160.53				1390723	488356					85.53				1674069	27279	1424559	262175						395898	180799					100.53				1901415	-59580	1900511	-49563
160.57				1390275	488377					85.57				1674366	23435	1424049	262208						395850	182719					100.57				1900929	-59554	1900908	-47700
160.60				1389560	488411					85.60				1674136	19619	1424096	260316						395812	182721					100.60				1901272	-61478	1901116	-47713
160.63				1389023	490226					85.63				1673887	19632	1423785	260336						395610	182732					100.63				1901005	-59558	1901116	-47713
160.67				1388665	490243					85.67				1673830	19636	1423653	260345						395668	180811					100.67				1900986	-55746	1900842	-47696
160.70				1388039	492062					85.70				1673772	19639	1423303	258479						395562	180817					100.70				1900995	-53841	1901012	-47707
160.73				1387681	492079					85.73				1673389	19659	1423294	258479						395840	178884					100.73				1901091	-51941	1901116	-47713
160.77				1387234	492100					85.77				1672930	21598	1422708	256628						395773	176970					100.77				1901014	-50031	1901531	-49628
160.80				1386608	493919					85.80				1673131	23502	1422510	254752						395457	175069					100.80				1900814	-50021	1901673	-51526
160.83				1386250	493936					85.83				1673275	23494	1422397	252871						395428	173153					100.83				1901405	-50052	1901229	-51497
160.87				1385892	492164					85.87				1672758	25436	1421944	252900						395179	171249					100.87				1901538	-51965	1901097	-51489
160.90				1385176	490409					85.90				1673169	27328	1421651	252919						394805	171269					100.90				1901024	-53843	1901229	-51497
160.93				1384729	490430					85.93				1673141	27329	1421415	252934						394651	169359					100.93				1900652	-51917	1901163	-55270
160.97				1384371	490447					85.97				1672825	27346	1421339	252939						394622	167443					100.97				1900872	-50024	1900766	-55245
161.00				1383924	488679					86.00				1672528	29277	1421245	252945						394498	165532					101.00				1901348	-48144	1900729	-55242
161.03				1383208	488713					86.03				1672212	33122	1420744	251088						394584	161691					101.03				1901357	-44333	1901031	-57150
161.07				1382672	486949					86.07				1672308	36945	1420423	252997						394296	159789					101.07				1901538	-44343	1900946	-59033
161.10				1382135	486975					86.10				1672174	40781	1419989	254913						394085	159801					101.10				1900557	-40479	1900918	-57143
161.13				1381867	485199					86.13				1671983	44619	1419545	256830						394095	157882					101.13				1900147	-36646	1900606	-55235
161.17				1381241	483439					86.17				1671849	48455	1419574	254940						393961	155972					101.17				1900833	-36683	1900870	-53363
161.20				1380525	483473					86.20				1671887	50367	1419451	254948						393779	155981					101.20				1901157	-38606	1900908	-53365
161.23				1379988	483499					86.23				1671916	52280	1418922	254981						393596	155991					101.23				1901434	-42432	1901191	-53384
161.27				1379541	483520					86.27				1671581	58040	1418375	255016						393472	155998					101.27				1900995	-42408	1901172	-53382
161.30				1378736	483558					86.30				1671217	59974	1418120	255032						393414	154083					101.30				1900567	-44291	1900842	-53361
161.33				1377931	483596					86.33				1671456	61875	1418148	255031						393414	152165					101.33				1900481	-42380	1901220	-55274
161.37				1377484	483618					86.37				1671877	59938	1418356	251241						393213	152176					101.37				1900900	-42403	1901097	-55266
161.40				1376947	483643					86.40				1671753	59945	1417921	247492						393021	152187					101.40				1901014	-40504	1901182	-55271
161.43				1376410	483669					86.43				1671083	61895	1417553	247515						392983	150271					101.43				1901091	-38602	1901059	-55264
161.47				1375784	485487					86.47				1671188	63804	1417449	247522						392964	150272					101.47				1901577	-38629	1900653	-53349
161.50				1375426	485504					86.50				1671217	63802	1416835	247561						392781	150282					101.50				1901319	-38615	1901050	-51486
161.53				1375068	485521					86.53				1671140	63807	1416722	247568						392599	150292					101.53				1901167	-38606	1901125	-51491
161.57				1374442	487340					86.57				1671121	61893	1416571	243801						392599	150292					101.57				1900986	-36691	1900445	-51447
161.60				1374084	487357					86.60				1670949	63817	1416316	241929						392542	150295					101.60				1901386	-38618	1900757	-53356
161.63				1373637	489167					86.63				1670939	63817	1416184	240049						392302	150308					101.63				1901005	-36692	1900663	-49573
161.67				1372921	490990					86.67				1671121	61893	1415712	240079						392053	152239					101.67				1901186	-38608	1900691	-49575
161.70				1372474	492801					86.70				1671112	61894	1415400	240099						391995	152242					101.70				1901281	-38613	1900795	-49581
161.73				1371848	494620					86.73				1671092	59981	1415410	238210						391966	152244					101.73				1901310	-38614	1900729	-49577
161.77				1371401	494641					86.77				1670901	59991	1415296	236329						392187	152232					101.77				1901081	-40507	1900474	-47672
161.80				1370953	494662					86.80				1670729	60000	1415004	234459						392120	150318					101.80				1900767	-42396	1900511	-45786
161.83				1370596	494679					86.83				1670470	60014	1414739	232587						391995	150324					101.83				1900719	-44299	1900530	-43899
161.87				1370238	494696					86.87				1670451	60015	1414399	232609						391832	150333					101.87				1901138	-44321	1900889	-42033
161.90				1369791	492928					86.90				1670346	56193	1414145	232625						391774	150336					101.90				1900872	-44307	1900974	-42039
161.93				1369075	492962					86.93				1669781	56223	1413597	232660						391727	150339					101.93				1901005	-44314	1900719	-42023
161.97				1368449	494781					86.97				1670346	54279	1413323	232678						391803	148417					101.97				1900948	-44311	1900984	-42039
162.00				1367823	494811					87.00				1670040	52381	1412926	234591						391544	148431					102.00				1901310	-44331	1900766	-42026
162.03				1367375	494832					87.03				1670097	50464	1412955	232701						391295	146526					102.03				1901272	-46234	1901097	-42047
162.07				1366928	494853					87.07				1670174	48545	1412945	230813						391122	144618					102.07				1901072	-46223	1900889	-43922
162.10				1366481	494874					87.10				1670011	48554	1412587	230836						391065	142703					102.10				1901167	-46229	1901059	-45821
162.13				1365944	494900					87.13				1669896	46646	1412407	228959						390844	142715					102.13				1901176	-46229	1901267	-49611
162.17				1365586	493128					87.17				1669944	44730	1411992	228986						390422	142738					102.17				1901215	-48137	1901484	-53402
162.20				1364960	491369					87.20				1669896	44732	1411841	228995						390374	142740					102.20				1901100	-50036	1901182	-55271
162.23				1364334	491398					87.23				1669858	42820	1411642	227120						390653	140808					102.23				1901519	-51964	1901512	-59069
162.27				1364066	489622					87.27				1669753	38997	1411387	227136						390451	140819					102.27				1901262	-50045	1901550	-60960
162.30				1363797	486057					87.30				1670040	35154	1410811	227173						390269	140828					102.30				1901786	-51979	1901550	-62849
162.33				1363350	482500					87.33				1670126	33235	1410878	225280						390106	140837					102.33				1901605	-55780	1901239	-62829
162.37				1362724	480740					87.37				1670183	31317	1410972	223386						390154	140835					102.37				1901272	-55762	1900710	-62795
162.40				1362008	478985					87.40				1670193	27489	1410868	219615						389847	140851					102.40				1901834	-61509	1900785	-62800
162.43				1361471	477222					87.43				1669322	27536	1410453	219642						389742	140857					102.43				1901729	-61503	1900965	-62811
162.47				1361024	475454					87.47				1668891	29473	1409867	219679						389627	142781					102.47				1901777	-59600	1900965	-60923
162.50				1360219	473703					87.50				1669035	31379	1409527	219701						389502	142788					102.50				1901519	-59586	1901125	-60933
162.53				1359414	473741					87.53				1668977	31383	1409423	219708						389406	142793					102.53				1901424	-59581	1901125	-60933
162.57				1358788	475560					87.57				1668872	31388	1408904	219741						389329	144715					102.57				1901148	-61472	1901106	-62820
162.60				1358251	475586					87.60				1668614	33316	1408725	221641						389099	144727					102.60				1901024	-59559	1900691	-62794
162.63				1357714	477400					87.63				1669130	35203	1408574	223539						388706	146666					102.63				1901500	-57680	1900766	-60910
162.67				1357267	479211					87.67				1668862	35217	1408328	225443						388620	148589					102.67				1901939	-57703	1900681	-60905
162.70				1357088	481008					87.70				1668719	35225	1408017	223574						389185	148558					102.70				1901091	-55752	1900427	-59000
162.73				1356730	481025					87.73				1668183	37168	1407705	225482						389924	144683					102.73				1900948	-53839	1900823	-60914
162.77				1356015	482848					87.77				1668106	39086	1407648	225486						390346	138906					102.77				1901014	-51937	1901040	-60928
162.80				1355568	484658					87.80				1667666	42938	1407460	223610						390557	133141					102.80				1901272	-53856	1901021	-60927
162.83				1354763	486486					87.83				1667637	46768	1407308	223619						390547	127389					102.83				1901577	-53873	1901135	-62822
162.87				1354136	488304					87.87				1667810	48673	1406751	225543						390739	119707					102.87				1901138	-53849	1901239	-64717
162.90				1353868	490106					87.90				1667513	52517	1406506	225559						390566	113963					102.90				1901472	-53867	1901087	-62819
162.93				1353510	490123					87.93				1667599	54427	1406478	225561						390509	108212					102.93				1902653	-59647	1901286	-62832
162.97				1352884	490153					87.97				1667494	56347	1405939	225595						390442	102462					102.97				1901834	-59603	1901314	-62834
163.00				1352437	490174					88.00				1667121	58281	1405543	227509						390317	96716					103.00				1901796	-61507	1901446	-62842
163.03				1351721	491997					88.03				1667341	60183	1405307	229412						390058	92894					103.03				1901338	-61482	1900955	-62811
163.07				1351095	493816					88.07				1667274	60187	1405382	227519						389790	90991					103.07				1901567	-61494	1901239	-62829
163.10				1350379	497428					88.10				1667226	60190	1405184	227532						389674	87161					103.10				1901243	-59571	1900965	-60923
163.13				1350022	499234					88.13				1667245	62103	1405080	225650						389425	83339					103.13				1901186	-57663	1901059	-59041
163.17				1349574	499255					88.17				1667207	62105	1404759	223782						389329	81426					103.17				1900957	-53839	1901418	-57175
163.20				1349127	499277					88.20				1667111	62110	1404872	221886						389300	79510					103.20				1900995	-51936	1900748	-55244
163.23				1348411	499311					88.23				1667427	62093	1404448	220025						389157	77600					103.23				1901605	-50063	1900738	-55243
163.27				1347875	501125					88.27				1667283	64015	1404183	220042						389214	73761					103.27				1901596	-50063	1900672	-51462
163.30				1347427	501146					88.30				1666853	64038	1404126	220045						388946	71858					103.30				1901615	-48158	1900993	-51482
163.33				1346980	502957					88.33				1666824	65954	1404042	220051						388716	69952					103.33				1901281	-48140	1901239	-51498
163.37				1346622	502974					88.37				1666862	65952	1403626	218189						388706	69953					103.37				1900633	-44294	1901522	-53405
163.40				1345996	503004					88.40				1666805	65955	1403163	218219						388744	68033					103.40				1901148	-42416	1901267	-53388
163.43				1345459	503029					88.43				1666192	65988	1402890	218236						388783	68031					103.43				1901291	-40519	1901144	-53381
163.47				1345012	503050					88.47				1666479	67887	1403022	216339						388543	68044					103.47				1901348	-40522	1901012	-53372
163.50				1344475	501287					88.50				1666479	65972	1402417	216378						388294	69975					103.50				1901500	-38624	1901541	-57183
163.53				1344028	501308					88.53				1666144	67905	1402144	216395						388092	73822					103.53				1901519	-38626	1901163	-57159
163.57				1343313	501342					88.57				1666317	65981	1402096	214510						387987	75745					103.57				1901262	-38612	1901201	-59050
163.60				1342329	503178					88.60				1666049	65996	1402285	212609						387948	77665					103.60				1901986	-40556	1900880	-60918
163.63				1341792	503203					88.63				1665685	66015	1401823	212639						387968	79582					103.63				1901081	-40507	1901106	-62820
163.67				1341345	501435					88.67				1665675	64102	1401539	210769						387824	83425					103.67				1901310	-40520	1900984	-62813
163.70				1340987	501452					88.70				1665867	60263	1401360	208892						387699	85350					103.70				1901415	-38620	1901031	-60927
163.73				1340450	501478					88.73				1665963	54515	1401030	205136						387795	89181					103.73				1901720	-42447	1900955	-60922
163.77				1339824	499719					88.77				1666230	52587	1400680	203270						387929	91091					103.77				1902053	-46276	1901324	-60946
163.80				1339377	499740					88.80				1665656	52618	1400340	203291						387948	94926					103.80				1901862	-48172	1901682	-62857
163.83				1339108	497963					88.83				1665819	50695	1399925	205206						387881	96847					103.83				1902043	-51992	1901248	-62830
163.87				1338750	497980					88.87				1666039	46855	1399745	205218						387757	100690					103.87				1901538	-51965	1901342	-64724
163.90				1338124	498010					88.90				1665570	46880	1399972	203315						387766	104525					103.90				1901891	-51984	1901541	-66625
163.93				1337409	499833					88.93				1668106	35258	1399736	203330						387536	110291					103.93				1901977	-51989	1901286	-66609
163.97				1336872	501648					88.97				1667944	23782	1399500	203345						387296	117975					103.97				1901567	-53872	1901569	-66627
164.00				1336425	501669					89.00				1667379	16156	1399056	203373						387028	125661					104.00				1901786	-55790	1900851	-62804
164.03				1335888	501694					89.03				1666900	0.8525	1398811	203389						386826	131425					104.03				1901929	-55797	1900757	-59021
164.07				1335530	499922					89.07				1667140	0.2769	1398131	205321						386702	135267					104.07				1901605	-53874	1901116	-57156
164.10				1334993	498159					89.10				1666862	-0.2958	1397989	207218						386644	137188					104.10				1902129	-53903	1901361	-59060
164.13				1334457	496395					89.13				1667149	-0.6802	1397951	207221						386654	137188					104.13				1901796	-53885	1901437	-59065
164.17				1333831	496425					89.17				1665159	-0.4780	1397942	205333						386443	137199					104.17				1901643	-55782	1901541	-59071
164.20				1333473	496442					89.20				1664450	0.1000	1397413	207255						386280	137208					104.20				1901767	-53883	1901881	-62870
164.23				1333025	496463					89.23				1664690	0.4816	1397442	207253						386222	137211					104.23				1901824	-53886	1901276	-62831
164.27				1332668	492902					89.27				1664603	0.8649	1397130	207273						386213	135294					104.27				1901767	-59600	1901409	-62840
164.30				1332131	491139					89.30				1664393	12489	1396743	209186						386213	133376					104.30				1902034	-61519	1900974	-62812
164.33				1331505	489379					89.33				1663924	18256	1396403	212985						386174	131460					104.33				1902015	-65329	1901210	-64716
164.37				1330968	487616					89.37				1664048	23992	1396148	216778						386107	129546					104.37				1901615	-63402	1901475	-64732
164.40				1330431	487641					89.40				1664058	27820	1396101	216781						385868	129559					104.40				1901691	-63406	1901493	-64734
164.43				1329895	487667					89.43				1664335	29719	1396167	216776						385935	129555					104.43				1902244	-65342	1901503	-64734
164.47				1329358	487692					89.47				1664096	33560	1395751	216803						385848	129560					104.47				1902072	-65333	1901645	-66632
164.50				1328732	487722					89.50				1663809	37404	1395506	218707						385589	129574					104.50				1902244	-65342	1901069	-66595
164.53				1328374	485950					89.53				1663847	41230	1395317	216831						385436	129582					104.53				1902053	-63426	1901040	-64705
164.57				1327927	485971					89.57				1663579	43159	1395062	216847						385206	131513					104.57				1902644	-67269	1901333	-62835
164.60				1327569	484199					89.60				1663733	45065	1394902	216857						385177	131514					104.60				1902177	-69149	1901475	-60955
164.63				1327211	482427					89.63				1663800	46975	1394656	214984						385388	131503					104.63				1901996	-69139	1901597	-60963
164.67				1326853	478866					89.67				1664374	46944	1394477	213108						385168	131515					104.67				1901348	-65293	1901390	-60950
164.70				1326048	477115					89.70				1663388	48912	1394175	213127						385052	131521					104.70				1901615	-61497	1900889	-60918
164.73				1324975	478955					89.73				1663522	50819	1393967	213140						385187	131514					104.73				1901939	-59609	1900814	-59025
164.77				1324259	478989					89.77				1663857	54629	1393901	213144						384995	129606					104.77				1902263	-59626	1900974	-57147
164.80				1323812	479010					89.80				1663445	56565	1393929	209366						384755	129619					104.80				1901700	-57690	1901040	-55262
164.83				1323275	480825					89.83				1663512	58476	1393202	209412						384813	129616					104.83				1901710	-55785	1900842	-55250
164.87				1322738	480850					89.87				1663579	60387	1393155	209415						384707	131540					104.87				1901920	-55797	1900776	-53357
164.90				1322381	480867					89.90				1663484	62306	1393004	209425						384515	131550					104.90				1901510	-51964	1901069	-53376
164.93				1322023	482673					89.93				1662948	66163	1392834	207547						384487	133469					104.93				1901824	-51981	1901135	-51491
164.97				1321397	484492					89.97				1662986	69989	1392324	205691						384439	133472					104.97				1901777	-48167	1901031	-49596
165.00				1320770	486311					90.00				1662957	73819	1391720	205730						384314	133479					105.00				1901891	-46268	1901069	-47710
165.03				1320234	488125					90.03				1662948	77648	1391805	205724						384151	135405					105.03				1901796	-44357	1901522	-47739
165.07				1319697	489940					90.07				1662785	79571	1391559	205740						384142	135406					105.07				1902053	-44371	1901399	-47731
165.10				1319518	491738					90.10				1662479	81502	1391635	203847						384036	133494					105.10				1901396	-44335	1901276	-47724
165.13				1319071	491759					90.13				1662708	85318	1391559	201963						383959	133498					105.13				1901176	-40513	1901286	-49613
165.17				1318445	491789					90.17				1662795	85313	1391389	201974						383959	131580					105.17				1901729	-42448	1901324	-49615
165.20				1317997	491810					90.20				1662172	87261	1390832	202010						383758	129673					105.20				1901796	-40546	1901493	-51514
165.23				1317550	490042					90.23				1662125	91092	1390794	200124						383605	127763					105.23				1902291	-42478	1901645	-53412
165.27				1316924	491861					90.27				1662058	85353	1390502	198254						383499	125851					105.27				1901815	-42452	1901475	-55290
165.30				1316298	491890					90.30				1661904	77704	1390738	194462						383442	125854					105.30				1901596	-40535	1901616	-57188
165.33				1315761	493705					90.33				1661971	71958	1390454	192592						383221	125866					105.33				1901529	-38626	1901465	-57178
165.37				1315403	493722					90.37				1661837	66223	1389812	192633						383144	127788					105.37				1902415	-40579	1901276	-55277
165.40				1315045	491950					90.40				1661770	60484	1389567	192648						383183	127786					105.40				1901157	-38606	1901182	-53383
165.43	P-Et 1mM	Both		1314956	490165					90.43				1661369	56678	1389444	194544						383058	127793					105.43				1901338	-36710	1901626	-55300
165.47				1314867	486591					90.47				1661072	50951	1389189	194561						382780	127808					105.47				1901234	-34799	1901673	-57191
165.50				1314956	481220					90.50				1660871	50962	1389208	192671						382607	129735					105.50				1902129	-34847	1901607	-59075
165.53				1314777	474072					90.53				1661244	54770	1388736	192701						382598	131653					105.53				1902129	-36753	1901966	-62875
165.57				1314509	466929					90.57				1661282	54768	1388736	192701						382569	131655					105.57				1901529	-34815	1901503	-64734
165.60				1314151	459789					90.60				1661302	54767	1388859	188917						382617	131652					105.60				1901739	-34826	1900899	-62807
165.63				1313614	450870					90.63				1661215	54772	1388453	188943						382435	133580					105.63				1901148	-32889	1900965	-60923
165.67				1313346	443726					90.67				1661129	56690	1387952	188974						382415	131663					105.67				1901319	-30993	1901314	-59057
165.70				1312720	436600					90.70				1660833	58621	1387593	190886						382166	131677					105.70				1901310	-29087	1901446	-60954
165.73				1311915	431271					90.73				1660852	60534	1387150	192802						382205	133592					105.73				1901691	-29107	1902069	-64770
165.77				1311467	425925					90.77				1661187	58602	1386725	194718						382185	131676					105.77				1901700	-29108	1901663	-66633
165.80				1311020	422368					90.80				1660842	58620	1386489	196621						382243	129755					105.80				1901834	-31020	1901286	-68497
165.83				1310662	417018					90.83				1660871	58619	1386460	198512						382128	129761					105.83				1901929	-34837	1901002	-64702
165.87				1310304	411668					90.87				1660737	58626	1386290	198523						381859	129775					105.87				1901681	-34823	1901144	-64711
165.90				1309499	408128					90.90				1660421	60557	1386168	200419						381763	131698					105.90				1901386	-36713	1901531	-64736
165.93				1308963	402786					90.93				1660153	62486	1386234	200415						381629	131706					105.93				1901796	-38640	1902088	-68549
165.97				1308426	399233					90.97				1660478	62468	1385979	198542						381562	131709					105.97				1901653	-40538	1901947	-72316
166.00				1307889	395681					91.00				1660373	60560	1385563	200457						381524	131711					106.00				1901424	-36715	1901852	-74199
166.03				1307621	390326					91.03				1660115	60574	1385139	200484						381505	131712					106.03				1901319	-36709	1901286	-72274
166.07				1306995	390356					91.07				1659655	62513	1384799	202395						381447	129798					106.07				1901729	-36731	1900993	-68479
166.10				1306279	390390					91.10				1659885	60586	1384733	202399						381322	129804					106.10				1901548	-38627	1900625	-64678
166.13				1305832	392200					91.13				1659962	60582	1384563	202410						381533	127875					106.13				1901615	-38631	1900663	-60904
166.17				1305385	394011					91.17				1659703	60596	1384364	204311						381581	125955					106.17				1901834	-38642	1900804	-55247
166.20				1304848	395825					91.20				1659607	58687	1384374	202422						381610	124035					106.20				1901405	-38619	1900814	-51471
166.23				1304311	397640					91.23				1659253	58706	1384166	202435						381572	122120					106.23				1901910	-40552	1901418	-51510
166.27				1304043	399442					91.27				1658947	60637	1383996	200557						381447	120209					106.27				1901710	-40541	1901324	-49615
166.30				1303417	401260					91.30				1659292	60618	1384043	200554						381178	118305					106.30				1901319	-40520	1900955	-47703
166.33				1302701	404872					91.33				1659895	56757	1383902	200563						380996	116397					106.33				1901195	-38608	1901286	-45836
166.37				1302075	410269					91.37				1659923	54841	1383722	200575						380872	116404					106.37				1901491	-38624	1901059	-45821
166.40				1301270	415675					91.40				1659694	51026	1383401	198707						380757	114492					106.40				1901081	-38602	1901503	-45850
166.43				1301091	421050					91.43				1659646	49114	1382957	198735						380498	114506					106.43				1901596	-38630	1901409	-45844
166.47				1300733	424646					91.47				1659780	45278	1382759	198748						380498	114506					106.47				1901538	-36721	1901040	-43932
166.50				1300196	430038					91.50				1659483	41466	1382948	194959						380641	112581					106.50				1901748	-36732	1901220	-43943
166.53				1299570	435435					91.53				1658612	43427	1382759	193083						380296	112599					106.53				1902024	-38653	1901276	-43947
166.57				1299033	440828					91.57				1658373	45354	1382448	191214						380057	112612					106.57				1901538	-42438	1901456	-45847
166.60				1298676	446212					91.60				1658220	47277	1381909	191248						380028	114532					106.60				1901186	-40513	1901021	-45819
166.63				1298139	453394					91.63				1658296	49187	1381692	189374						379932	114537					106.63				1901034	-38599	1901371	-45841
166.67				1297602	462364					91.67				1658497	49176	1381258	189402						379846	114542					106.67				1901615	-38631	1901257	-45834
166.70				1297155	467753					91.70				1658335	49185	1381211	189405						379769	116464					106.70				1901805	-42452	1901078	-45822
166.73				1296708	474930					91.73				1658631	47255	1381315	187510						379951	114536					106.73				1902024	-42464	1901125	-43937
166.77				1296171	480323					91.77				1658746	47248	1380993	187530						379846	114542					106.77				1902101	-44373	1900880	-43921
166.80				1295813	483918					91.80				1659081	45316	1381031	185639						379740	114547					106.80				1901958	-44366	1901475	-45848
166.83				1295366	485728					91.83				1658622	47255	1380663	183774						379347	118404					106.83				1901672	-46256	1901087	-45823
166.87				1294829	485754					91.87				1658287	47273	1380229	183802						379433	118400					106.87				1902177	-50094	1901276	-49612
166.90				1294382	485775					91.90				1658296	45358	1380257	181912						379404	118401					106.90				1901700	-50068	1901900	-51540
166.93				1293935	484007					91.93				1658469	45349	1379993	178152						379165	120332					106.93				1901577	-50062	1902098	-53441
166.97				1293219	484041					91.97				1658134	43453	1379568	176291						379155	120332					106.97				1901624	-48159	1901767	-53420
167.00				1292772	482273					92.00				1657837	43469	1379284	176309						379059	122255					107.00				1901891	-48173	1901446	-55288
167.03				1292324	480506					92.03				1657578	45397	1379266	176310						379059	122255					107.03				1902444	-50108	1901201	-55273
167.07				1291788	480531					92.07				1657885	45381	1379039	176324						378973	124178					107.07				1902167	-51999	1901324	-57169
167.10				1291340	480552					92.10				1657368	45409	1379133	176318						378647	124195					107.10				1902272	-53910	1901295	-59056
167.13				1290804	478789					92.13				1657511	45401	1378595	178241						378551	126118					107.13				1902434	-57730	1901106	-59044
167.17				1289999	478827					92.17				1657617	43481	1378444	180139						378398	126127					107.17				1902053	-59615	1901069	-57153
167.20				1289462	478852					92.20				1656583	45451	1378350	180145						378474	128040					107.20				1902415	-63446	1901390	-57173
167.23				1288746	478886					92.23				1656468	49286	1378227	180153						378426	128043					107.23				1902634	-65363	1901295	-57167
167.27				1288120	480705					92.27				1656468	53114	1377963	178281						378215	129972					107.27				1901748	-65315	1901144	-59046
167.30				1287852	480718					92.30				1656459	55029	1377538	178308						378206	131891					107.30				1901519	-63397	1901276	-62831
167.33				1287494	480735					92.33				1656813	55009	1377377	180207						377889	133826					107.33				1901739	-61503	1901069	-64707
167.37				1286957	480760					92.37				1656909	55004	1377179	182108						377880	135744					107.37				1901472	-59584	1901172	-64713
167.40				1286599	480777					92.40				1657272	54985	1377028	184006						377880	135744					107.40				1901739	-59598	1900908	-62808
167.43				1285884	480811					92.43				1657138	53078	1376773	185911						377851	137663					107.43				1901796	-57696	1900540	-57119
167.47				1285347	480837					92.47				1657100	51166	1376348	187826						377755	137668					107.47				1901796	-57696	1900766	-53356
167.50				1284989	480854					92.50				1656995	51171	1376301	189718						377554	137679					107.50				1901586	-57684	1901012	-51484
167.53				1284632	480871					92.53				1656708	51187	1376197	189724						377372	135771					107.53				1901548	-55777	1901210	-49608
167.57				1284005	480901					92.57				1656487	53113	1376178	189726						377429	135768					107.57				1901310	-53858	1901276	-49612
167.60				1283469	479137					92.60				1656191	55043	1375980	189738						377352	133855					107.60				1901110	-51942	1901352	-51505
167.63				1282932	479163					92.63				1656191	56957	1375753	187864						377170	133864					107.63				1901338	-48143	1901191	-49607
167.67				1282664	477386					92.67				1656172	56958	1375206	187899						377122	131949					107.67				1901024	-44315	1900955	-49592
167.70				1282306	477403					92.70				1656143	55046	1375017	187911						376902	133879					107.70				1901243	-40516	1900625	-45793
167.73				1281769	477429					92.73				1655913	53144	1374733	187929						376518	133900					107.73				1900976	-36691	1901021	-45819
167.77				1281053	479252					92.77				1656181	51215	1374781	187926						376403	135824					107.77				1901491	-34813	1901409	-47732
167.80				1280606	477484					92.80				1655932	47400	1374601	187938						376326	137746					107.80				1901253	-32895	1901106	-47713
167.83				1280069	477509					92.83				1655837	45491	1374356	187954						376163	137754					107.83				1901491	-31002	1901078	-45822
167.87				1279533	479324					92.87				1655588	47419	1374441	184171						375981	139682					107.87				1901824	-32925	1900681	-43909
167.90				1279264	479337					92.90				1655875	49318	1374327	182290						375780	143529					107.90				1901567	-31006	1900889	-43922
167.93				1278638	477577					92.93				1655894	49317	1374167	180412						375646	145454					107.93				1901748	-29110	1901333	-43950
167.97				1277923	479400					92.97				1655597	51247	1374044	180420						375559	147376					107.97				1901862	-27211	1901069	-45822
168.00				1277565	479417					93.00				1655683	51242	1373865	178543						375559	149294					108.00				1901634	-27199	1901031	-43931
168.03				1277028	479443					93.03				1655195	53183	1373704	178553						375569	151211					108.03				1901662	-27200	1901097	-43935
168.07				1276402	479473					93.07				1655157	53185	1373723	174775						375780	149282					108.07				1901338	-27183	1901002	-43929
168.10				1276134	479485					93.10	malonate	Right		1655100	51274	1373232	172918						375559	149294					108.10				1900738	-23339	1900653	-40130
168.13				1275686	477718					93.13				1655128	49358	1372977	171046						375435	149301					108.13				1901024	-23355	1901031	-40154
168.17				1275060	477747					93.17				1655186	47441	1373223	167253						375348	149305					108.17				1901434	-21471	1901172	-40163
168.20				1274434	477777					93.20				1655320	45519	1373034	165377						375425	149301					108.20				1901472	-23379	1900870	-40144
168.23				1273897	476014					93.23				1654947	43625	1372817	163502						375492	147380					108.23				1901577	-23385	1901050	-42044
168.27				1273450	476035					93.27				1655023	41707	1372637	159737						375396	145467					108.27				1901586	-23385	1901097	-45824
168.30				1273092	474263					93.30				1655061	39791	1372363	159754						375051	145486					108.30				1901596	-23386	1900653	-47684
168.33				1272555	474288					93.33				1655023	37879	1372137	157881						375156	143562					108.33				1901596	-23386	1901824	-51535
168.37				1271750	474326					93.37				1654947	35969	1372194	155988						374946	143574					108.37				1901338	-25277	1901116	-51490
168.40				1271303	474348					93.40				1654746	35979	1372184	154101						374658	141671					108.40				1901072	-25263	1900861	-51474
168.43				1271035	472571					93.43				1654391	35999	1372099	150329						374552	141677					108.43				1901415	-27187	1900918	-53366
168.47				1270677	470799					93.47				1654296	36004	1371806	148460						374504	141680					108.47				1901491	-31002	1901002	-53371
168.50				1270140	470825					93.50				1654238	36007	1371410	146596						374370	141687					108.50				1901481	-32907	1900700	-51464
168.53				1269603	470850					93.53				1653922	39852	1371589	142808						374236	141694					108.53				1901319	-34804	1900530	-51453
168.57				1268888	472673					93.57				1654257	41748	1371542	139034						374284	141692					108.57				1901110	-38603	1901333	-53393
168.60				1268441	474484					93.60				1654066	45587	1370966	139071						374380	139769					108.60				1900929	-38594	1900795	-53358
168.63				1268083	474501					93.63				1653808	49429	1370787	137194						374399	137850					108.63				1901034	-36694	1901012	-53372
168.67				1267814	472724					93.67				1653788	51344	1370569	137208						374399	135932					108.67				1900872	-36685	1900965	-53369
168.70				1267367	472746					93.70				1653635	51353	1370796	135305						374226	134023					108.70				1901081	-34791	1900974	-53370
168.73				1267009	470973					93.73				1653540	51358	1370579	133431						374504	130173					108.73				1901081	-34791	1901229	-55274
168.77				1266383	471003					93.77				1653492	51360	1369975	133469						374456	126340					108.77				1901472	-36717	1901257	-53388
168.80				1265757	471033					93.80				1653894	49425	1369701	135375						374121	124440					108.80				1902101	-42468	1900974	-51481
168.83				1265310	469265					93.83				1653540	47530	1369795	135369						373910	122533					108.83				1901500	-42436	1900889	-51476
168.87				1264862	469286					93.87				1653319	47541	1369455	135391						373680	122546					108.87				1901081	-42413	1901210	-53385
168.90				1264236	469316					93.90				1652975	49474	1369229	135405						373651	120630					108.90				1900967	-40501	1901125	-55268
168.93				1263700	469342					93.93				1652965	51389	1369012	137307						373593	118715					108.93				1901253	-40517	1901295	-57167
168.97				1262984	471165					93.97				1653061	51384	1368889	137315						373507	116802					108.97				1901634	-40537	1900833	-57138
169.00				1262716	469388					94.00				1652870	53308	1368766	139211						373382	114891					109.00				1901034	-38599	1900842	-55250
169.03				1262358	467616					94.03				1653176	53292	1368454	141120						373200	112983					109.03				1900538	-34761	1901002	-53371
169.07				1261911	465848					94.07				1653252	51373	1368011	144925						373095	112988					109.07				1900471	-30947	1900785	-53358
169.10				1261642	464072					94.10				1652946	51390	1367539	148732						372941	114914					109.10				1900862	-29062	1900955	-55257
169.13				1261374	462296					94.13				1652755	51400	1367463	152513						372855	114919					109.13				1900986	-27164	1901163	-55270
169.17				1260837	460532					94.17				1653051	51384	1367340	156298						372654	116848					109.17				1900976	-27163	1901220	-57162
169.20				1260300	458769					94.20				1652975	49474	1367369	158185						372539	116854					109.20				1901195	-29080	1901352	-57171
169.23				1259764	455216					94.23				1652917	47563	1367397	160071						372519	118773					109.23				1901662	-31011	1901276	-57166
169.27				1259227	453453					94.27				1652468	47587	1367199	161972						372404	122615					109.27				1901681	-34823	1901191	-59049
169.30				1258601	453482					94.30				1652382	47592	1366906	161991						372404	124533					109.30				1901605	-38630	1901635	-60966
169.33				1258332	451706					94.33				1652439	47589	1366604	163899						372328	124537					109.33				1901453	-40527	1901493	-62845
169.37				1257706	451736					94.37				1652324	47595	1366377	165802						372289	126457					109.37				1901434	-42432	1901437	-64730
169.40				1257348	451753					94.40				1652248	47599	1366594	165788						372174	126463					109.40				1901434	-42432	1901163	-64713
169.43				1256812	449989					94.43				1651740	49541	1366254	167698						371915	128395					109.43				1901262	-40517	1901078	-62819
169.47				1256007	450027					94.47				1651913	51446	1366198	169590						371666	130326					109.47				1901386	-40524	1901154	-62823
169.50				1255559	450049					94.50				1652018	49526	1365943	169606						371800	130319					109.50				1901548	-42438	1901267	-62831
169.53				1255202	450066					94.53				1651913	49532	1365518	169633						371637	132245					109.53				1901300	-42425	1900814	-60913
169.57				1255023	450074					94.57				1651578	49550	1365065	171551						371599	132247					109.57				1901062	-42412	1900578	-59010
169.60				1254218	450112					94.60				1651587	49549	1364970	173445						371791	130319					109.60				1901129	-44321	1900653	-59015
169.63				1253770	450134					94.63				1651424	49558	1365244	173428						371666	130326					109.63				1901310	-44331	1900851	-55250
169.67				1253234	450159					94.67				1651759	47626	1364989	175332						371484	130336					109.67				1901205	-46231	1901257	-59053
169.70				1252607	451978					94.70				1651472	45727	1364715	175350						371465	130337					109.70				1901662	-48161	1900880	-59029
169.73				1252071	453792					94.73				1651482	43812	1365112	171548						371263	130348					109.73				1901434	-48148	1900606	-57123
169.77				1251623	455603					94.77				1651271	43824	1364612	169691						371273	132265					109.77				1901281	-48140	1901002	-55260
169.80				1251266	455620					94.80				1650984	45753	1364574	167805						371119	132273					109.80				1901472	-50056	1901550	-57183
169.83				1250908	455637					94.83				1651788	43796	1364375	167818						371206	132269					109.83				1901291	-51952	1900993	-57148
169.87				1250550	455654					94.87				1651798	41881	1364158	164055						371091	134193					109.87				1901596	-53874	1900984	-53370
169.90				1250103	455675					94.90				1651846	38050	1363630	164089						371244	132267					109.90				1901253	-51950	1900870	-53363
169.93				1249655	455696					94.93				1651578	36150	1363648	162199						371100	132274					109.93				1901291	-51952	1900606	-51458
169.97				1249119	455722					94.97				1651262	36168	1363460	162211						370736	132294					109.97				1901176	-50040	1900304	-47661
170.00				1248493	455751					95.00				1650898	36187	1363176	160341						370688	130379					110.00				1901481	-50057	1900408	-45780
170.03				1248135	455768					95.03				1650936	36185	1363101	158457						370563	130385					110.03				1901110	-48131	1900663	-43907
170.07				1247509	454009					95.07				1650831	36191	1362978	156576												110.07				1901291	-46235	1900653	-43907
170.10				1246972	454035					95.10				1650687	38113	1362827	154698												110.10				1901176	-46229	1901040	-43932
170.13				1246614	454051					95.13				1650611	36203	1362525	154717												110.13				1901138	-50038	1901220	-45831
170.17				1246077	455866					95.17				1650630	36202	1362610	152823												110.17				1900757	-48112	1901607	-47745
170.20				1245720	454094					95.20				1650381	38129	1362563	150938												110.20				1901224	-48137	1901427	-49622
170.23				1245272	454115					95.23				1650305	40048	1362279	149067												110.23				1900891	-46214	1901012	-49595
170.27				1244825	455926					95.27				1649912	41983	1361958	149088												110.27				1901205	-46231	1900955	-49592
170.30				1244378	455947					95.30				1649663	45825	1361817	147208												110.30				1901119	-46226	1900965	-49592
170.33				1243841	457761					95.33				1649788	47732	1361798	145321												110.33				1900567	-42385	1900880	-47698
170.37				1243215	457791					95.37				1649635	49655	1361430	143456												110.37				1900938	-38594	1901002	-47706
170.40				1242410	459618					95.40				1649616	49656	1361175	145361												110.40				1901281	-36707	1901210	-47719
170.43				1242052	459635					95.43				1649147	51595	1361127	145364												110.43				1901100	-34792	1901220	-47720
170.47				1241605	459657					95.47				1648840	55440	1361165	147250												110.47				1900938	-32878	1900899	-47699
170.50				1241157	459678					95.50				1648783	57357	1360986	147262												110.50				1901338	-30994	1901324	-49615
170.53				1240889	457901					95.53				1649204	57334	1360703	147280												110.53				1901567	-32912	1900984	-51482
170.57				1240352	457927					95.57				1649348	57327	1360391	147299												110.57				1901234	-32894	1900804	-51470
170.60				1239726	457957					95.60				1649376	57325	1360297	145417												110.60				1901129	-34793	1901427	-53399
170.63				1239190	457982					95.63				1649051	57343	1360183	145424												110.63				1900757	-34773	1901371	-57172
170.67				1238653	458008					95.67				1649242	57332	1359806	147337												110.67				1901148	-34794	1901427	-60952
170.70				1238206	458029					95.70				1648917	57350	1359749	147340												110.70				1900652	-32862	1901286	-62832
170.73				1237758	458050					95.73				1648974	57347	1359541	147354												110.73				1900710	-32865	1901050	-62817
170.77				1237400	458067					95.77				1649060	59256	1359872	145444												110.77				1901253	-32895	1901125	-64710
170.80				1236774	458097					95.80				1649041	57343	1359324	145479												110.80				1901224	-34799	1901012	-64703
170.83				1235969	459924					95.83				1648572	59283	1359163	143601												110.83				1901043	-34789	1901002	-66591
170.87				1235432	463528					95.87				1648467	59288	1358871	145508												110.87				1901043	-34789	1901267	-66608
170.90				1235164	461751					95.90				1648132	63135	1358946	147392												110.90				1901176	-34796	1901172	-64713
170.93				1234627	463566					95.93				1648170	63133	1358842	147398												110.93				1901291	-34802	1901021	-64704
170.97				1234180	465376					95.97				1648553	65026	1358446	147424												110.97				1901157	-34795	1901305	-64722
171.00				1233643	465402					96.00				1648582	63111	1358370	147428												111.00				1901338	-36710	1901191	-64714
171.03				1233196	467212					96.03				1648467	61203	1358493	147421												111.03				1901481	-40529	1901399	-66616
171.07				1232749	469022					96.07				1648285	61212	1358399	143650												111.07				1901310	-40520	1900851	-62804
171.10				1232212	470837					96.10				1648113	61222	1357757	143691												111.10				1900843	-40494	1901002	-62814
171.13				1231586	472656					96.13				1647883	63148	1357757	143691												111.13				1901024	-40504	1900209	-62763
171.17				1231318	472668					96.17				1647453	63172	1357700	141806												111.17				1901405	-42430	1900606	-60900
171.20				1230691	472698					96.20				1647366	61262	1357776	139913												111.20				1901929	-48175	1901087	-60931
171.23				1230423	472711					96.23				1647682	59331	1357577	139925												111.23				1901558	-50061	1901380	-60949
171.27				1229886	472736					96.27				1647539	55510	1357483	138043												111.27				1901195	-50041	1901229	-60940
171.30				1229260	472766					96.30				1647826	53581	1357200	138061												111.30				1901939	-53892	1901465	-59066
171.33				1228902	472783					96.33				1647644	51676	1357266	136168												111.33				1901596	-55779	1901239	-57163
171.37				1228276	472813					96.37				1647491	49770	1357162	134287												111.37				1901329	-55765	1900474	-53338
171.40				1227382	474644					96.40				1647366	47863	1356690	134317												111.40				1901148	-55755	1900351	-47665
171.43				1227024	474661					96.43				1647108	47877	1356595	134323												111.43				1901119	-55754	1900785	-47692
171.47				1226845	474670					96.47				1647242	45955	1356303	134341												111.47				1901767	-57694	1900700	-45798
171.50				1226487	474687					96.50				1647022	44053	1356303	132453												111.50				1901739	-57692	1900748	-47690
171.53				1226219	472911					96.53				1647041	44052	1355963	132475												111.53				1901767	-59600	1900804	-47693
171.57				1225772	471143					96.57				1647089	42135	1355670	132493												111.57				1900681	-57635	1901021	-47707
171.60				1225235	469379					96.60				1647003	40226	1355670	132493												111.60				1901043	-55749	1901541	-49629
171.63				1224519	467624					96.63				1647003	40226	1355557	132501												111.63				1901034	-55749	1900927	-47701
171.67				1224072	465856					96.67				1647012	40225	1355339	132514												111.67				1900948	-51933	1900663	-45796
171.70				1223356	465890					96.70				1647261	38298	1355245	132520												111.70				1900833	-50022	1900814	-45806
171.73				1222999	465907					96.73				1647051	36395	1355000	132536												111.73				1900824	-48116	1900880	-45810
171.77				1222641	465924					96.77				1646457	38341	1354971	132538												111.77				1901148	-46227	1901541	-47740
171.80				1222193	465946					96.80				1646247	40267	1354848	132546												111.80				1900976	-44313	1901314	-49614
171.83				1221836	464174					96.83				1646572	42163	1354877	130656												111.83				1900490	-42381	1900861	-49586
171.87				1221478	460612					96.87				1646534	42165	1354669	128780												111.87				1900424	-42377	1901154	-49604
171.90				1220673	460651					96.90				1646639	42160	1354763	128774												111.90				1900300	-38560	1900455	-45783
171.93				1220047	458891					96.93				1646294	40264	1354726	126888												111.93				1900405	-36660	1900549	-45789
171.97				1219599	458913					96.97				1646189	40270	1354320	126914												111.97				1900205	-30932	1901050	-47709
172.00				1218794	460740					97.00				1646314	40263	1354055	126931												112.00				1899862	-27103	1900285	-45772
172.03				1218436	460757					97.03				1646553	38336	1353744	126951												112.03				1899719	-19473	1900474	-45784
172.07				1218168	460770					97.07				1645931	38370	1353923	126940												112.07				1899928	-13768	1900776	-45803
172.10				1217721	459002					97.10				1645567	38389	1353668	125067												112.10				1900224	-11878	1901069	-47710
172.13				1217095	459031					97.13				1645845	36460	1353357	126976												112.13				1900614	-11899	1900785	-45804
172.17				1216558	460846					97.17				1645318	38403	1352951	127002												112.17				1900348	-0.9980	1900823	-45806
172.20				1216021	460872					97.20				1645376	40314	1353064	128883												112.20				1900367	-0.8075	1901635	-49635
172.23				1215485	462686					97.23				1645223	42236	1353224	128873												112.23				1900910	-0.8104	1901069	-51487
172.27				1215037	462707					97.27				1645577	44131	1352913	127004												112.27				1900976	-10014	1901154	-53381
172.30				1214590	464518					97.30				1645711	42210	1352686	128907												112.30				1900462	-0.8080	1901286	-55278
172.33				1214232	464535					97.33				1645347	40315	1352554	128915												112.33				1900405	-0.8077	1901135	-57157
172.37				1213695	464560					97.37				1645615	38387	1352309	128931												112.37				1900662	-0.9997	1901352	-60948
172.40				1213159	464586					97.40				1645567	36475	1352648	127021												112.40				1900795	-10004	1901456	-62843
172.43				1212801	464603					97.43				1645203	36495	1352441	127034												112.43				1900167	-0.8064	1900965	-62811
172.47				1212264	464628					97.47				1644993	38420	1352176	127051												112.47				1899814	-0.4234	1901229	-60940
172.50				1211638	466447					97.50				1644782	40346	1351723	127080												112.50				1900309	-0.6166	1900918	-59031
172.53				1211191	466468					97.53				1644648	44181	1351714	127081												112.53				1900195	-0.8066	1900833	-59026
172.57				1210565	466498					97.57				1644495	44190	1351355	127103												112.57				1900043	-0.8058	1900984	-60924
172.60				1210207	466515					97.60				1644505	46103	1351449	125209												112.60				1899547	-0.6125	1900927	-60921
172.63				1209491	468338					97.63				1644706	46092	1351629	125198												112.63				1899700	-0.6134	1900908	-62808
172.67				1208954	470152					97.67				1644610	46098	1351497	121429												112.67				1900195	-0.8066	1901069	-64707
172.70				1208597	470169					97.70				1644198	48034	1351024	121459												112.70				1900662	-11902	1901380	-64726
172.73				1208149	473769					97.73				1644064	49955	1350911	121467												112.73				1900614	-13805	1901333	-62835
172.77				1207792	475575					97.77				1643768	51886	1350760	119588												112.77				1900576	-17614	1901314	-62834
172.80				1207434	473803					97.80				1643739	53801	1350590	119599												112.80				1900271	-21409	1900833	-60915
172.83				1207076	473820					97.83				1643777	55713	1350543	119602												112.83				1900224	-23311	1900710	-59018
172.87				1206539	472056					97.87				1643280	59569	1350297	119617												112.87				1900205	-29027	1900691	-57129
172.90				1206003	470293					97.90				1643538	61469	1350109	121518												112.90				1899985	-27110	1900606	-55235
172.93				1205555	468525					97.93				1643490	63385	1349806	123425												112.93				1899890	-29010	1900899	-57142
172.97				1204840	468559					97.97				1643117	65320	1349495	125334												112.97				1900348	-30940	1901002	-57148
173.00				1204303	468584					98.00				1643328	65308	1349382	127229												113.00				1900167	-32836	1901163	-57159
173.03				1203766	468610					98.03				1643624	63378	1349750	125317												113.03				1899804	-32816	1900663	-55238
173.07				1203229	470424					98.07				1643452	61473	1350014	125301												113.07				1899900	-32822	1900681	-53351
173.10				1202782	470446					98.10				1643998	59530	1349721	123431												113.10				1899976	-34731	1900719	-55242
173.13				1202335	468678					98.13				1643576	59553	1349297	123458												113.13				1899719	-34717	1900861	-55251
173.17				1202067	466901					98.17				1643127	59577	1348957	123480												113.17				1899833	-34723	1900946	-55256
173.20				1201262	466940					98.20				1642964	59586	1349042	123474												113.20				1900119	-34739	1900455	-55225
173.23				1200456	466978					98.23				1642763	59596	1348617	123501												113.23				1900624	-36672	1900427	-51446
173.27				1200009	468788					98.27				1642811	59594	1348815	121600												113.27				1900662	-38579	1900776	-49580
173.30				1199651	468805					98.30				1643117	57663	1348909	119706												113.30				1900224	-38556	1900323	-47663
173.33				1199294	470611					98.33				1643050	55753	1348702	117831												113.33				1900014	-36639	1900530	-43899
173.37				1198578	472434					98.37				1642610	53862	1348551	117840												113.37				1899957	-34730	1900275	-38217
173.40				1198310	472447					98.40				1642495	53868	1348192	115975												113.40				1899833	-30912	1900625	-36351
173.43				1197773	472472					98.43				1642514	53867	1347965	115989												113.43				1899909	-30917	1900851	-38254
173.47				1197236	472498					98.47				1642466	53870	1347691	117895												113.47				1899671	-28998	1900615	-36351
173.50				1196699	472523					98.50				1642552	53865	1347616	119788												113.50				1899623	-28996	1900455	-34452
173.53				1196342	472540					98.53				1642313	53878	1347757	119779												113.53				1899280	-25166	1900738	-36358
173.57				1195805	474355					98.57				1642179	55800	1347380	117915												113.57				1899862	-27103	1900748	-36359
173.60				1195537	474368					98.60				1642189	53885	1347030	119826												113.60				1900233	-30934	1900880	-38256
173.63				1195179	472596					98.63				1642016	51980	1346653	121738												113.63				1900357	-32846	1901172	-40163
173.67				1194642	472621					98.67				1642265	50052	1346964	121718												113.67				1900090	-34737	1901012	-42041
173.70				1193747	472664					98.70				1641988	48153	1346983	121717												113.70				1896775	-23125	1901286	-45836
173.73				1193211	472689					98.73	malonate	Right		1641452	48182	1347512	117907												113.73				1896289	-13571	1901626	-49634
173.77				1192764	472710					98.77				1641873	46245	1347427	114135												113.77				1896803	-0.4072	1901465	-53401
173.80				1192406	472727					98.80				1641701	44341	1347578	110349												113.80				1897670	0.5409	1901050	-55263
173.83				1191958	472749					98.83				1641471	44353	1347521	106576												113.83				1898204	0.7286	1900936	-55256
173.87				1191422	472774					98.87				1641681	44342	1347219	102818												113.87				1898432	11084	1900842	-55250
173.90				1191064	472791					98.90				1641662	44343	1346993	102832												113.90				1898804	12970	1900540	-55230
173.93				1190796	471015					98.93				1642313	40479	1347021	99054												113.93				1894650	30344	1901144	-55269
173.97				1190259	471040					98.97				1641356	38617	1346851	95288												113.97				1892154	57156	1900908	-57142
174.00				1189812	471061					99.00				1640925	38640	1346587	91528												114.00				1893345	76147	1900795	-57135

## Sheet: Figure 3c
ETNK1-WT	ETNK1-N244S	ETNK1-KO	ETNK1-WT + P-Et 1mM	ETNK1-N244S + P-Et 1mM	ETNK1-KO + P-Et 1mM
1.01873	1.85478	2.07038	0.880167	1.014	1.38461
1.10946	1.969	2.1667	0.914499	0.938759	1.07979
0.904504	2.54876	2.58346	0.925313	0.783088	1.50229
0.964648	1.8622	2.64201	1.22994	0.791173	1.65948
1.00266	2.03933	2.4222	0.758214	1.26689	1.0087

## Sheet: Figure 3d
ETNK1-WT	ETNK1-N244S	ETNK1-KO	ETNK1-WT + Tigecycline 2.5μΜ	ETNK1-N244S + Tigecycline 2.5μΜ	ETNK1-KO + Tigecycline 2.5μΜ	ETNK1-WT + Tigecycline 10μΜ	ETNK1-N244S + Tigecycline 10μΜ	ETNK1-KO + Tigecycline 10μΜ
1.01873	1.85478	2.07038	1.03608	1.17106	1.68492	1.00565	0.926159	1.04096
1.10946	1.969	2.1667	1.0175	1.86881	1.70822	0.748583	1.09466	1.95705
0.904504	2.54876	2.58346	0.976966	1.80454	1.62895	0.821263	1.41628	0.963462
0.964648	1.8622	2.64201	0.828092	1.47645	1.50279	0.820122	1.38851	1.32413
1.00266	2.03933	2.4222	0.979847	1.41928	2.45917	1.03293	1.71076	1.38126

## Sheet: Figure 4c
Chrs	ETNK1-N244S_1_BinnedOxoG	ETNK1-N244S_2_BinnedOxoG	Mean_N244S	St.Dev. N244S	293_WT_1_BinnedOxoG	293_WT_2_BinnedOxoG	Mean PAR	St.Dev. PAR		Samples
Chr1	1350.63	1389.75	1370.19	27.6631	1386.46	1090.19	1238.33	209.493		ETNK1-N244S
Chr2	1110.51	1193.64	1152.08	58.7796	1034.25	1041.9	1038.07	5.4122		WT
Chr3	779.61	781.451	780.53	1.30216	731.591	828.12	779.855	68.2559
Chr4	264.843	305.188	285.015	28.5276	203.347	215.728	209.537	8.75469
Chr5	212.507	244	228.254	22.2689	217.35	189.277	203.314	19.8507
Chr6	374.893	354.317	364.605	14.5496	372.641	388.518	380.579	11.2268
Chr7	588.965	673.828	631.396	60.0078	593.03	521.843	557.436	50.3368
Chr8	541.391	554.49	547.941	9.26224	477.776	389.232	433.504	62.61
Chr9	383.926	414.948	399.437	21.9358	339.214	337.466	338.34	1.23602
Chr10	107.677	133.299	120.488	18.1174	110.555	154.81	132.682	31.2931
Chr11	242.419	271.066	256.743	20.257	238.465	195.606	217.035	30.306
Chr12	361.185	410.993	386.089	35.2195	384.389	267.429	325.909	82.7032
Chr13	276.601	283.723	280.162	5.03627	179.945	183.013	181.479	2.16947
Chr14	223.315	205.411	214.363	12.6604	163.467	349.475	256.471	131.527
Chr15	576.61	639.921	608.265	44.7678	725.232	536.999	631.115	133.101
Chr16	411.975	447.038	429.506	24.7937	398.235	502.272	450.254	73.5653
Chr17	123.512	130.627	127.069	5.03116	139.815	96.6183	118.216	30.5444
Chr18	1364.39	1619.66	1492.03	180.505	1096.09	1012.43	1054.26	59.1534
Chr19	156.762	176.806	166.784	14.173	155.071	167.922	161.496	9.08674
Chr20	20.0697	23.4316	21.7507	2.37716	26.5344	41.023	33.7787	10.245
Chr21	36.5016	28.2846	32.3931	5.8103	33.0505	39.2056	36.128	4.35226
Chr22	22.9168	33.2874	28.1021	7.33311	60.6501	17.266	38.958	30.6771
ChrX	507.737	519.3	513.518	8.1765	475.332	382.806	429.069	65.4261

## Sheet: Figure 4d
ETNK1-WT	ETNK1-N244S	ETNK1-KO	ETNK1-WT + P-Et 1mM	ETNK1-N244S + P-Et 1mM	ETNK1-KO + P-Et 1mM	ETNK1-WT + Tigecycline 2.5μΜ	ETNK1-N244S + Tigecycline 2.5μΜ	ETNK1-KO + Tigecycline 2.5μΜ
0.00064	0.003025	0.003583	0.000614	0.000556	0.000848	0.00075	0.001387	0.000971
0.000756	0.003583	0.003365	0.000641	0.000576	0.000733	0.000754	0.001563	0.00115
0.000661	0.003512	0.003236	0.000429	0.000632	0.000876	0.000641	0.001704	0.000828

[truncated: 38 more sheets: Figure 5c, Figure 5e, Figure 5g, Figure 5i, Figure 6a, Figure 6b, Figure 6c, Figure 6d, Blot Figure 5d, Blot Figure 5f, Blot Figure 5h, Supplementary Figure 2, Supplementary Figure S3b, Supplementary Figure 4, Supplementary Figure 5a, Supplementary Figure 5b, Supplementary Figure 6, Supplementary Figure 7, Supplementary Figure 8a, Supplementary Figure 8b …]
